# Supplementary material for: A biomolecular perspective on mobile pastoralism and its role in wider socioeconomic connections in the Chalcolithic South Caucasus
Source: iScience. 2025 May 2;28(6):112544. doi: 10.1016/j.isci.2025.112544 (PMC12148388; doi:10.1016/j.isci.2025.112544)
Supplement: Table S2. Carbonized and mineralized plant remains recovered from Yeghegis-1 [file mmc2.xlsx]

## Sheet: Sheet1
Supplementary Table 2: Carbonized and mineralized plant remains recovered from Yeghegis-1
Yegheris-1 Cave site							Carbonised and mineralized plant remains
							Domesticated plant remains					Vitaceae	Elaeagnaceae	Amaranthaceae	Amaryllidaceae	Asteraceae	Boraginaceae	Brassicaceae		Cannabaceae		Caryophyllaceae		Cyperaceae	Fabaceae			Linaceae	Malvaceae	Poaceae		Polygonaceae	Rubiaceae	Rosaceae		Solanaceae			Totals		Asteraceae	Cannabaceae		Boraginaceae	Poaceae	Polygonaceae	Totals including charred and uncahrred plant remains	Not included in the counts
Fraction	Trench	Unit	Horizon	Sp	FL	Charcoal (>2 mm)	Cerealia	Hordeum vulgare	Triticum aestivum	Lens culinaris	cf. Cicer arietinum	Vitis vinifera	Elaeagnus angustifolia	Amaranthaceae	Allium sp.	Onopordum acanthium	Lithospermun arvense	Brassicaceae	Neslia paniculata	Celtis australis (whole)	Celtis australis (parts)	Vaccaria hispanica	Caryophyllaceae	Carex sp.	Fabaceae	Trigonella sp.	Medicago/Melilotis spp.	Linum usitatissimum	Malva sp.	Poaceae	Pooid	Polygonaceae	Galium sp.	Fragaria/Potentilla	Prunus subg. Padus	Solanaceae	Nut shell	Un-able	Totals excluding charcoal	Totals with charcoal	Onopordum acanthium, uncarbonized	Celtis australis, parts, non-mineralized	Celtis australis, whole, non-mineralized	Lithospermun sp.	Bromus type, uncarbonized	Polygonaceae, uncarbonized		Bone (charred)	Bone
LF	2	A1-C1	1	1	2	56																																	0	56		2		1		2	5
LF	2	4B1 (feature 3)	1	1	13																																	1	1	1							1
HF	2	B1	1	1	15																2																		2	2		5					7		2
HF	2	A1-C1	1	2	4																																		0	0		58	1				59
LF	2	A1-C1	1	2	4	48	2																																2	50		1		3			6
HF	2	A0-C0	1	2	3	21																																	0	21		295	9				304
LF	2	A0-C0	1	2	3									2		1														2								1	6	6		2	12	1			21
LF	2	A0-C0	1	1	8	38								185		12													1									36	234	272		12	12			8	266
HF	2	A0-C0	2	1	5	22															4														5				13	31		366	19		1		399	1
LF	2	A0-C0	2	1	5		1	1												1																		1	4	4		7	6	3			20
LF	2	A1-C1	2	2	6				1	1																				2									4	4			3	3			10
LF	2	A1-C1	2	2	7	206	3																															3	6	212		7		5			18		1
HF	2	A0-C0	2	2	8	7	2														3																		5	12		215	9				229
LF	2	A0-C0	2	2	8		2	1														1				1													5	5		2	8				15
HF	2	A0-C0	2	2	17																2																		2	2		106	8	5			121		2
HF	2	A1-C1	2	2	17	57	3													1																			4	61		29	11				44
HF	2	A1-C1	3	1	11	22															2																		2	24		56	8				66
LF	2	A1-C1	3	1	11												2			3										1				1					7	7			3	2			12		2
HF	2	A0-C0	3	1	12																																		0	0		145	4				149
LF	2	A0-C0	3	1	12																			2			1											1	4	4			3	1			8
HF	2	A1-C1	3	2	13	10															2																		2	12		78	2				82
LF	2	A1-C1	3	2	13	66	9										1					1			1								1					5	18	84			5	3			26
HF	2	A0-C0	3	2	14	9	2														1																		3	12		428	5				436
LF	2	A0-C0	3	2	14																			1														2	3	3	1		4	1			9
HF	2	A0-C0	4	1	16	8															2																		2	10		335	14				351
LF	2	A0-C0	4	1	16	93								1																			1					1	3	96			6				9		1
HF	2	A1-C1	4	1	22	2																																	0	2		297	1				298	2
HF	2	A0-C0	4	2	17	1																																	0	1		6					6		3
LF	2	A0-C0	4	2	17																						1												1	1		1	2	1			5
HF	2	A1-C1	4	2	18	1															6														2				8	9		167	4				179		1
LF	2	A1-C1	4	2	18	221	4																															2	6	227			11	2			19		6
LF	2	A1-C1	4	2	22																														1			1	2	2	6	3	8	1			20		1
HF	2		5	mix																																			0	0			10				10
HF	2	A0-C0	5		20																																		0	0		75	2				77
LF	2	A0-C0	5		20																																		0	0			5				5
HF	2	A1-C1	5		21																9																		9	9		168	2				179
LF	2	A1-C1	5		21	392	3									1				3												1						4	12	404		1	12	12			37
HF	2	A0-C0				7										6					18																1		25	32		269	1				295		5
HF	2	A1-C1			1	5										65																							65	70		59					124
LF	2	A1-C1		4	1									27		35								10															72	72			2	1			75
			1	1	1	178	8			3				2	1							1																1	16	194							16
	2		1	1	2	227	5							5						2												1				1		1	15	242			3	2			20
	2		1	2	3	332	5			2				1			2			1												1						8	20	352		2	7	4			33		15
	2		1	2	4	616	6			4													1		2					2								5	20	636			3	1			24		1
	2		2	1																																			0	0			2				2
	2		2	1	5	295	1		1					2				4		2					1		2		1								2	2	18	313			3	6			27
	2		2	1	5.2	110	1		1				1				1			1																		6	11	121			4	1			16
	2		2	1	7	225	1							1						1																		8	11	236			5	1			17
	2		2	2																																			0	0		3					3
	2		2	2	6	891	12	2						1				1		1	1							1										13	32	923		7	9	2			50		7
	2		2	2	6.2	399								1																			1					13	15	414			1	2			18		12
	2		2	2	8	365			1					1											1							1							4	369		3		4			11		1
	2		3	1	9	233	8							1				1	1						5													6	22	255							22
	2		3	1	10	428	3							1			2			2																			8	436		4	1				13
	2		3	1	10.1	58	2																		2					2								4	10	68		1					11		3
	2		4	1	11	157								4																			48						52	209				4			56		1
	2		4	1	11.1	316	1							2						2													29					9	43	359			6	10			59		1
	2		4	1	12	74								15																	1		33					8	57	131		1	5	3			66
	2		4	1	12.1	189					1			3		1				3							2						31						41	230		2	10	3			56		1
	2		4	2	13	226	1							1																			2					6	10	236		4	23	18			55		10
	2		4	2	13.2	109														2		1											7					5	15	124		5	3	13			36
	2		4	2	13.3	47	3							1																								4	8	55		1	2				11		1
	2		4	2	14	48	2							5						1													11						19	67			2				21
	2		4	2	14.1	133	2							2						4					1								1					6	16	149		2	4	1			23		11
	2		4	2	15	171	1	1				1		4						6													14					5	32	203		10	9				51		5
	2		4	2	15.1	157								8						6													27					7	48	205		7	8	2			65		3
	2		4	2	15.2	196	1							3						1					4		1			1			21						32	228		6	44				82		5
	2		5	1	16.2	172	2							1						1													5					9	18	190			5	7			30
	2		5	1	16.4	275														1					2								5					18	26	301		9		10			45		1
					Counts	7919	96	5	4	10	1	1	1	280	1	121	8	6	1	45	52	4	1	13	19	1	7	1	2	10	1	4	237	1	8	1	3	202	1151	9066	7	3260	371	138	1	8	4936	3	102
[truncated: 1 more columns]
