# Supplementary material for: A biomolecular perspective on mobile pastoralism and its role in wider socioeconomic connections in the Chalcolithic South Caucasus
Source: iScience. 2025 May 2;28(6):112544. doi: 10.1016/j.isci.2025.112544 (PMC12148388; doi:10.1016/j.isci.2025.112544)
Supplement: Table S4. Number of Identified Specimens (NISP) of different animal taxa (excluding micromammals) [file mmc3.xlsx]

## Sheet: Tabelle1
Number of Identified Specimens (NISP) of different animal taxa (excluding micromammals) recorded in the different archaeological horizins in Yeghegis-1.
				H0		H1		H2		H3		H4		H5		Total
Class	Order	Family	Taxon	NISP	%NISP	NISP	%NISP	NISP	%NISP	NISP	%NISP	NISP	%NISP	NISP	%NISP
Aves				-	-	3	2.15827	9	2.3622	-	-	4	1.92308	1	0.763359	17
Mammalia	Lagomorpha	Leporidae	Lepus (cf. L. europaeus)	-	-	-	-	-	-	-	-	1	0.480769	-	-	1
	Carnivora	Canidae	Canis (cf. C. familiaris, C. lupus, C. aureus)	-	-	-	-	1	0.262467	-	-	-	-	-	-	1
			Vulpes (cf. V. vulpes)	-	-	1	0.719424	-	-	-	-	-	-	-	-	1
		Mustelidae	Martes (cf. M. martes, M. foina)	-	-	-	-	2	0.524934	-	-	-	-	-	-	2
		Ursidae	Ursus (cf. U. arctos)	-	-	-	-	2	0.524934	1	0.704225	2	0.961538	-	-	5
	Artiodactyla	Bovidae	Bos sp. (cf. B. taurus)	1	1.75439	4	2.8777	13	3.41207	2	1.40845	3	1.44231	2	1.52672	25
			Capra/Ovis (cf. C.hircus / O.aries)	55	96.4912	130	93.5252	348	91.3386	137	96.4789	195	93.75	124	94.6565	989
		Suidae	Sus scrofa	-	-	-	-	3	0.787402	-	-	3	1.44231	1	0.763359	7
		Cervidae/Bovidae	Cervus (cf. C. elaphus) /Capreolus (cf. C. capreolus) / Gzella (cf. G. subgutturosa)	1	1.75439	1	0.719424	3	0.787402	2	1.40845	0	0	3	2.29008	10
	Total NISP			57		139		381		142		208		131		1058
	Small mammals (?Lagomorpha: Rabbit-size)			11	10.6796	12	5.02092	40	8.94855	2	1.45985	19	8.83721	16	15.0943	100
	Intermidiate mammals (?Carnivora: Dog-size)			4	3.8835	11	4.60251	5	1.11857	2	1.45985	2	0.930233	4	3.77358	28
	Large mammals 1 (Artiodactyla: Caprine-size)			86	83.4951	198	82.8452	394	88.1432	129	94.1606	187	86.9767	81	76.4151	1075
	Large mammals 2 (Artiodactyla: Bos-size)			2	1.94175	18	7.53138	8	1.78971	4	2.91971	7	3.25581	5	4.71698	44
	Total (identified to size)			103		239		447		137		215		106		1247
	Unidentifiable (<20 mm length)			391		1128		2499		1400		1715		958		8091
	Total Number of Fragments			551		1506		3327		1679		2138		1195		10396
