# Supplementary material for: A biomolecular perspective on mobile pastoralism and its role in wider socioeconomic connections in the Chalcolithic South Caucasus
Source: iScience. 2025 May 2;28(6):112544. doi: 10.1016/j.isci.2025.112544 (PMC12148388; doi:10.1016/j.isci.2025.112544)
Supplement: Table S6. List of recorded ZooMS markers per specimen [file mmc4.xlsx]

## Sheet: Recorded markers
Sample #	ZooArch ID	Horizon, Spit	Type of bone	ZooMS ID	COL1ɑ1 508 - 519	COL1ɑ2 978 - 990	COL1ɑ2 978 - 990	COL1A2 375			COL1ɑ2 484 - 498	ɑ2 889	COL1ɑ2 502 - 519	COL1ɑ2 292 - 309	COL1ɑ2 793 - 816	COL1ɑ2 454 - 483	COL1ɑ1 586 - 618	COL1ɑ1 586 - 618	COL1ɑ2 757 - 789	COL1ɑ2 757 - 789
14.25	LM1	H0	LB	Ovis sp.	1105.6	1180.6	1196.6	1154	2028	2044	1427.7	0	1580.8	1648.8	2131.4	2792.4	2882.2	2899.4	3017.4 (keratin)	3033.4
14.91	UNID	H0	UNID	Bos sp./Bison sp.	1105.6	1192.6	1208.6	1182	2056	2072	1427.7	1532	1580.8	1648.8	2131.4	2792.4	2853.4	2869.4	3017.4	3033.4
14.96	UNID	H0	UNID	Capra sp.	1105.6	1180.6	1196.6	1154	2028	2044	1427.7	0	1580.8	1648.8	2131.4	2792.4	2883.4	2899.4	3077.4	3093.4
14.06	LM1	H0	LB	Capra sp.	1105.6	1180.6	1196.6	1154	2028	2044	1427.7	0	1580.8	1648.8	2131.4	2792.4	2883.4	2899.4	3077.4	3093.4
14.93	UNID	H0	UNID	Ovis sp.	1105.6	1180.6	1196.6	1154	2028	2044	1427.7	0	1580.8	1648.8	2131.4	2792.4	2882.2	2899.4	3017.4 (keratin)	3033.4
14.1	UNID	H0	UNID	Capra sp.	1105.6	1180.6	1196.6	1154	0	0	1427.7	0	1580.8	1648.8	2131.4	2792.4	2883.4	2899.4	3077.4	3093.4
14.92	UNID	H0	UNID	Capra sp.	1105.6	1180.6	1196.6	1154	2028	2044	1427.7	0	1580.8	1648.8	2131.4	2792.4	2883.4	2899.4	3077.4	3093.4
14.101	UNID	H0	UNID	Ovis sp.	1105.6	1180.6	1196.6	1154	2028	2044	1427.7	0	1580.8	1648.8	2131.4	2792.4	2882.2	2899.4	3017.4 (keratin)	3033.4
14.74	LM1	H0	LB	Capra sp.	1105.6	1180.6	1196.6	1154	2028	2044	1427.7	0	1580.8	1648.8	2131.4	2792.4	2883.4	2899.4	3077.4	3093.4
14.88	LM1	H0	FB	Capra sp.	1105.6	1180.6	1196.6	1154	2028	2044	1427.7	0	1580.8	1648.8	2131.4	2792.4	2883.4	2899.4	3077.4	3093.4
14.59	LM1	H0	FB	Ovis sp.	1105.6	1180.6	1196.6	0	2028	2044	1427.7	0	1580.8	1648.8	2131.4	2792.4	2882.2	2899.4	3017.4 (keratin)	3033.4
14.103	UNID	H0	UNID	Capra sp.	1105.6	1180.6	1196.6	1154	0	0	1427.7	0	1580.8	1648.8	2131.4	2792.4	2883.4	2899.4	3077.4	3093.4
14.85	LM1	H0	FB	Ovis sp.	1105.6	1180.6	1196.6	1154	0	0	1427.7	0	1580.8	1648.8	2131.4	2792.4	2882.2	2899.4	3017.4 (keratin)	3033.4
14.94	UNID	H0	UNID	Vulpes vulpes	1105.6	1210.6	1226.6	0	0	0	1437.7	1548.8	1566.8	1609.8	2131.1	2820.4	2853.4	2869.4	2983.4	2999.4
14.66	LM1	H0	FB	Gazella sp.	1105.6	1180.6	1196.6	1182	2056	2072	1427.7	1532	1550.8	1648.8	2131.1	2792.4	2883.4	2899.4	3017.4 (keratin)	3033.4
14.12	LM1	H0	LB	Ovis sp.	1105.6	1180.6	1196.6	1154	2028	2044	1427.7	0	1580.8	1648.8	2131.4	2792.4	2882.2	2899.4	3017.4 (keratin)	3033.4
14.02	LM2	H0	LB	Bos sp./Bison sp.	1105.6	1192.6	1208.6	1182	2056	2072	1427.7	1532	1580.8	1648.8	2131.4	2792.4	2853.4	2869.4	3017.4	3033.4
14.97	UNID	H0	UNID	Capra sp.	1105.6	1180.6	1196.6	1154	0	0	1427.7	0	1580.8	1648.8	2131.4	2792.4	2883.4	2899.4	3077.4	3093.4
14.99	UNID	H0	UNID	Capra sp.	1105.6	1180.6	1196.6	1154	0	0	1427.7	0	1580.8	1648.8	2131.4	2792.4	2883.4	2899.4	3077.4	3093.4
14.72	LM1	H0	LB	Sus sp.	1105.6	1180.6	1196.6	0	0	0	1453.7	0	1550.8	1647.8	2131.1	2820.4	2883.4	2899.4	3017.4	3033.4
14.8	LM1	H0	LB	Ovis sp.	1105.6	1180.6	1196.6	1154	2028	2044	1427.7	0	1580.8	1648.8	2131.4	2792.4	2882.2	2899.4	3017.4 (keratin)	3033.4
14.79	LM1	H0	LB	Ovis sp.	1105.6	1180.6	1196.6	1154	2028	2044	1427.7	0	1580.8	1648.8	2131.4	2792.4	2882.2	2899.4	3017.4 (keratin)	3033.4
14.63	LM1	H0	FB	Bos sp./Bison sp.	1105.6	1192.6	1208.6	1182	2056	2072	1427.7	1532	1580.8	1648.8	2131.4	2792.4	2853.4	2869.4	3017.4	3033.4
14.78	LM1	H0	LB	Capra sp.	1105.6	1180.6	1196.6	1154	2028	2044	1427.7	0	1580.8	1648.8	2131.4	2792.4	2883.4	2899.4	3077.4	3093.4
14.86	LM1	H0	FB	Bos sp./Bison sp.	1105.6	1192.6	1208.6	1182	2056	2072	1427.7	1532	1580.8	1648.8	2131.4	2792.4	2853.4	2869.4	3017.4	3033.4
14.67	LM1	H0	FB	Ovis sp.	1105.6	1180.6	1196.6	1154	2028	2044	1427.7	0	1580.8	1648.8	2131.4	2792.4	2882.2	2899.4	3017.4 (keratin)	3033.4
14.64	LM1	H0	FB	Capra sp.	1105.6	1180.6	1196.6	1154	0	0	1427.7	0	1580.8	1648.8	2131.4	2792.4	2883.4	2899.4	3077.4	3093.4
14.81	LM1	H0	LB	Ovis sp.	1105.6	1180.6	1196.6	1154	2028	2044	1427.7	0	1580.8	1648.8	2131.4	2792.4	2882.2	2899.4	3017.4 (keratin)	3033.4
14.73	LM1	H0	FB	Ovis sp.	1105.6	1180.6	1196.6	1154	2028	2044	1427.7	0	1580.8	1648.8	2131.4	2792.4	2882.2	2899.4	3017.4 (keratin)	3033.4
14.104	UNID	H0	UNID	Ovis sp.	1105.6	1180.6	1196.6	1154	2028	2044	1427.7	0	1580.8	1648.8	2131.4	2792.4	2882.2	2899.4	3017.4 (keratin)	3033.4
14.102	UNID	H0	UNID	Lutra sp., Mustela sp. Martes sp.	1105.6	0	1235.6	0	0	0	1453.7	0	1566.8	0	2147.1	2820.4	2853.4	2869.4	2983.4	2999.4
14.82	LM1	H0	LB	Ovis sp.	1105.6	1180.6	1196.6	1154	2028	0	1427.7	0	1580.8	1648.8	2131.4	2792.4	2882.2	2899.4	3017.4 (keratin)	3033.4
14.58	LM1	H0	LB	Ovis sp.	1105.6	1180.6	1196.6	1154	2028	2044	1427.7	0	1580.8	1648.8	2131.4	2792.4	2882.2	2899.4	3017.4 (keratin)	3033.4
14.95	UNID	H0	UNID	Ovis sp.	1105.6	1180.6	1196.6	1154	2028	2044	1427.7	0	1580.8	1648.8	2131.4	2792.4	2882.2	2899.4	3017.4 (keratin)	3033.4
14.49	LM1	H0	LB	Capra sp.	1105.6	1180.6	1196.6	1154	2028	2044	1427.7	0	1580.8	1648.8	2131.4	2792.4	2883.4	2899.4	3077.4	3093.4
14.83	LM1	H0	FB	Capra sp.	1105.6	1180.6	1196.6	1154	2028	2044	1427.7	0	1580.8	1648.8	2131.4	2792.4	2883.4	2899.4	3077.4	3093.4
14.55	LM1	H0	LB	Ovis sp.	1105.6	1180.6	1196.6	1154	2028	2044	1427.7	0	1580.8	1648.8	2131.4	2792.4	2882.2	2899.4	3017.4 (keratin)	3033.4
14.6	LM1	H0	FB	Gazella sp.	1105.6	1180.6	1196.6	1182	2056	2072	1427.7	1532	1550.8	1648.8	2131.1	2792.4	2883.4	2899.4	3017.4 (keratin)	3033.4
14.65	LM1	H0	FB	Gazella sp.	1105.6	1180.6	1196.6	1182	2056	2072	1427.7	1532	1550.8	1648.8	2131.1	2792.4	2883.4	2899.4	3017.4 (keratin)	3033.4
14.39	LM1	H0	LB	Ovis sp.	1105.6	1180.6	1196.6	1154	2028	2044	1427.7	0	1580.8	1648.8	2131.4	2792.4	2882.2	2899.4	3017.4 (keratin)	3033.4
14.84	LM1	H0	FB	Capra sp.	1105.6	1180.6	1196.6	1154	0	0	1427.7	0	1580.8	1648.8	2131.4	2792.4	2883.4	2899.4	0	3093.4
14.87	LM1	H0	FB	Capra sp.	1105.6	1180.6	1196.6	1154	0	0	1427.7	0	1580.8	1648.8	2131.4	2792.4	2883.4	2899.4	0	3093.4
14.98	UNID	H0	UNID	Capra sp.	1105.6	1180.6	1196.6	1154	2028	2044	1427.7	0	1580.8	1648.8	2131.4	2792.4	2883.4	2899.4	3077.4	3093.4
14.4	LM1	H0	LB	Capra sp.	1105.6	1180.6	1196.6	1154	2028	2044	1427.7	0	1580.8	1648.8	2131.4	2792.4	2883.4	2899.4	3077.4	3093.4
9.01	Capraovid	H0		Ovis sp.	1105.6	1180.6	1196.6	1154	2028	2044	1427.7	0	1580.8	1648.8	2131.4	2792.4	2882.2	2899.4	3017.4 (keratin)	3033.4
9.02	Capraovid	H0		Ovis sp.	1105.6	1180.6	1196.6	1154	2028	2044	1427.7	0	1580.8	1648.8	2131.4	2792.4	2882.2	2899.4	3017.4 (keratin)	3033.4
9.2	Capraovid	H0	PV	Ovis sp.	1105.6	1180.6	1196.6	1154	2028	2044	1427.7	0	1580.8	1648.8	2131.4	2792.4	2882.2	2899.4	3017.4 (keratin)	3033.4
9.39	IM	H0	3	Ovis sp.	1105.6	1180.6	1196.6	1154	2028	2044	1427.7	0	1580.8	1648.8	2131.4	2792.4	2882.2	2899.4	3017.4 (keratin)	3033.4
9.05	Capraovid	H0	MA/MP	Capra/Ovis	1105.6	0	0	1154	0	0	1427.7		1580.8	1648.8	0	0	2883.4	0	0	0
9.35	IM	H0	CT	Ovis sp.	1105.6	1180.6	1196.6	1154	2028	2044	1427.7	0	1580.8	1648.8	2131.4	2792.4	2882.2	2899.4	3017.4 (keratin)	3033.4
9.41	Capra/Ovis	H0	CA/TA	Ovis sp.	1105.6	1180.6	1196.6	1154	2028	2044	1427.7	0	1580.8	1648.8	2131.4	2792.4	2882.2	2899.4	3017.4 (keratin)	3033.4
9.25	IM	H0	CT	Sus sp.	1105.6	1180.6	1196.6	0	0	0	1453.7	0	1550.8	1647.8	2131.1	2820.4	2883.4	2899.4	3017.4	3033.4
9.04	Capraovid	H0		Ovis sp.	1105.6	1180.6	1196.6	1154	2028	2044	1427.7	0	1580.8	1648.8	2131.4	2792.4	2882.2	2899.4	3017.4 (keratin)	3033.4
9.38	IM	H0	3	Ovis sp.	1105.6	1180.6	1196.6	1154	2028	0	1427.7	0	1580.8	1648.8	2131.4	2792.4	2882.2	2899.4	3017.4 (keratin)	3033.4
9.33	IM	H0	CR	Ovis sp.	1105.6	1180.6	1196.6	1154	2028	2044	1427.7	0	1580.8	1648.8	2131.4	2792.4	2882.2	2899.4	3017.4 (keratin)	3033.4
9.42	Cervid 2	H0	DE+CR	Ovis sp.	1105.6	1180.6	1196.6	1154	0	0	1427.7	0	1580.8	1648.8	2131.4	2792.4	2882.2	2899.4	3017.4 (keratin)	3033.4
9.4	Capraovid	H0	CA/TA	Capra sp.	1105.6	1180.6	1196.6	1154	2028	2044	1427.7	0	1580.8	1648.8	2131.4	2792.4	2883.4	2899.4	3077.4	3093.4
9.27	Capraovid	H0	CR	Ovis sp.	1105.6	1180.6	1196.6	1154	2028	2044	1427.7	0	1580.8	1648.8	2131.4	2792.4	2882.2	2899.4	3017.4 (keratin)	3033.4
9.19	Capraovid	H0		Capra sp.	1105.6	1180.6	1196.6	1154	2028	0	1427.7	0	1580.8	1648.8	2131.4	2792.4	2883.4	2899.4	3077.4	3093.4
15.67	LM1	H1, Sp1	FB	Bos sp./Bison sp.	1105.6	1192.6	1208.6	0	0	0	1427.7	1532	1580.8	1648.8	2131.4	2792.4	2853.4	2869.4	3017.4	3033.4
15.62	LM1	H1, Sp1	FB	Bos sp./Bison sp.	1105.6	1192.6	1208.6	0	0	0	1427.7	1532	1580.8	1648.8	2131.4	2792.4	2853.4	2869.4	3017.4	3033.4
15.91	UNID	H1, Sp1	UNID	Ovis sp.	1105.6	1180.6	1196.6	1154	2028	2044	1427.7	0	1580.8	1648.8	2131.4	2792.4	2882.2	2899.4	3017.4 (keratin)	3033.4
15.61	LM1	H1, Sp1	FB	Ovis sp.	1105.6	1180.6	1196.6	0	2028	2044	1427.7	0	1580.8	1648.8	2131.4	2792.4	2882.2	2899.4	3017.4 (keratin)	3033.4
15.76	LM1	H1, Sp1	LB	Ovis sp.	1105.6	1180.6	1196.6	1154	2028	2044	1427.7	0	1580.8	1648.8	2131.4	2792.4	2882.2	2899.4	3017.4 (keratin)	3033.4
15.63	LM1	H1, Sp1	FB	Bos sp./Bison sp.	1105.6	1192.6	1208.6	0	0	0	1427.7	1532	1580.8	1648.8	2131.4	2792.4	2853.4	2869.4	3017.4	3033.4
15.69	LM1	H1, Sp1	FB	Capra sp.	1105.6	1180.6	1196.6	1154	2028	2044	1427.7	0	1580.8	1648.8	2131.4	2792.4	2883.4	2899.4	3077.4	3093.4
15.84	LM1	H1, Sp1	FB	Capra sp.	1105.6	1180.6	1196.6	0	2028	2044	1427.7	0	0	1648.8	2131.4	2792.4	2883.4	2899.4	3077.4	3093.4
15.79	LM1	H1, Sp1	FB	Bos sp./Bison sp.	1105.6	1192.6	1208.6	0	0	0	1427.7	1532	1580.8	1648.8	2131.4	2792.4	2853.4	2869.4	3017.4	3033.4
15.85	LM1	H1, Sp1	FB	Bos sp./Bison sp.	1105.6	1192.6	1208.6	0	0	0	1427.7	1532	1580.8	1648.8	2131.4	2792.4	2853.4	2869.4	3017.4	3033.4
15.99	UNID	H1, Sp1	UNID	Ovis sp.	1105.6	1180.6	1196.6	1154	2028	2044	1427.7	0	1580.8	1648.8	2131.4	2792.4	2882.2	2899.4	3017.4 (keratin)	3033.4
15.64	LM1	H1, Sp1	FB	Ovis sp.	1105.6	1180.6	1196.6	1154	2028	2044	1427.7	0	1580.8	1648.8	2131.4	2792.4	2882.2	2899.4	3017.4 (keratin)	3033.4
15.97	UNID	H1, Sp1	UNID	Ovis sp.	1105.6	1180.6	1196.6	1154	0	0	1427.7	0	1580.8	1648.8	2131.4	2792.4	2882.2	2899.4	3017.4 (keratin)	3033.4
15.81	LM1	H1, Sp1	FB	Capra sp.	1105.6	1180.6	1196.6	1154	2028	2044	1427.7	0	1580.8	1648.8	2131.4	2792.4	2883.4	2899.4	3077.4	3093.4
10.04	Capraovid	H1, Sp1	PH3	Ovis sp.	1105.6	1180.6	1196.6	1154	2028	2044	1427.7	0	1580.8	1648.8	2131.4	2792.4	2882.2	2899.4	3017.4 (keratin)	3033.4
15.47	LM1	H1, Sp1	LB	Capra sp.	1105.6	1180.6	1196.6	1154	2028	2044	1427.7	0	1580.8	1648.8	2131.4	2792.4	2883.4	2899.4	3077.4	3093.4
15.73	LM1	H1, Sp1	LB	Ovis sp.	1105.6	1180.6	1196.6	1154	2028	2044	1427.7	0	1580.8	1648.8	2131.4	2792.4	2882.2	2899.4	3017.4 (keratin)	3033.4
15.93	UNID	H1, Sp1	UNID	Capra sp.	1105.6	1180.6	1196.6	1154	2028	2044	1427.7	0	1580.8	1648.8	2131.4	2792.4	2883.4	2899.4	3077.4	3093.4
15.75	LM1	H1, Sp1	LB	Ovis sp.	1105.6	1180.6	1196.6	0	2028	2044	1427.7	0	1580.8	1648.8	2131.4	2792.4	2882.2	2899.4	3017.4 (keratin)	3033.4
15.92	UNID	H1, Sp1	UNID	Ovis sp.	1105.6	1180.6	1196.6	1154	0	2044	1427.7	0	1580.8	1648.8	2131.4	2792.4	2882.2	2899.4	3017.4 (keratin)	3033.4
15.16	LM1	H1, Sp1	LB	Capra sp.	1105.6	1180.6	1196.6	1154	0	2044	1427.7	0	1580.8	1648.8	2131.4	2792.4	2883.4	2899.4	3077.4	3093.4
15.74	LM1	H1, Sp1	LB	Capra sp.	1105.6	1180.6	1196.6	1154	2028	2044	1427.7	0	1580.8	1648.8	2131.4	2792.4	2883.4	2899.4	3077.4	3093.4
15.28	LM1	H1, Sp1	LB	Ovis sp.	1105.6	1180.6	1196.6	1154	2028	2044	1427.7	0	1580.8	1648.8	2131.4	2792.4	2882.2	2899.4	3017.4 (keratin)	3033.4
15.72	LM1	H1, Sp1	LB	Lepus sp.	1105.6	0	1221.6	0	0	0	1453.7	0	1566.8 /1592.8	0	2129.1	2808/ 2836	2883.4	2899.4	0	0
15.05	LM1	H1, Sp1	LB	Capra sp.	1105.6	1180.6	1196.6	1154	2028	2044	1427.7	0	1580.8	1648.8	2131.4	2792.4	2883.4	2899.4	3077.4	3093.4
15.71	LM1	H1, Sp1	LB	Bos sp./Bison sp.	1105.6	1192.6	1208.6	0	0	0	1427.7	1532	1580.8	1648.8	2131.4	2792.4	2853.4	2869.4	3017.4	3033.4
15.11	LM1	H1, Sp1	LB	Ovis sp.	1105.6	1180.6	1196.6	1154	2028	2044	1427.7	0	1580.8	1648.8	2131.4	2792.4	2882.2	2899.4	3017.4 (keratin)	3033.4
15.56	LM1	H1, Sp1	LB	Capra sp.	1105.6	1180.6	1196.6	1154	2028	2044	1427.7	0	1580.8	1648.8	2131.4	2792.4	2883.4	2899.4	3077.4	3093.4
15.17	LM1	H1, Sp1	LB	Ovis sp.	1105.6	1180.6	1196.6	1154	2028	2044	1427.7	0	1580.8	1648.8	2131.4	2792.4	2882.2	2899.4	3017.4 (keratin)	3033.4
10.28	Capra/Ovis	H1, Sp1	DE+CR	Capra sp.	1105.6	1180.6	1196.6	1154	2028	2044	1427.7	0	1580.8	1648.8	2131.4	2792.4	2883.4	2899.4	3077.4	3093.4
15.88	UNID	H1, Sp1	UNID	Ovis sp.	1105.6	1180.6	1196.6	1154	2028	2044	1427.7	0	1580.8	1648.8	2131.4	2792.4	2882.2	2899.4	3017.4 (keratin)	3033.4
15.89	UNID	H1, Sp1	UNID	Ovis sp.	1105.6	1180.6	1196.6	1154	2028	2044	1427.7	0	1580.8	1648.8	2131.4	2792.4	2882.2	2899.4	3017.4 (keratin)	3033.4
15.04	LM2	H1, Sp1	LB	Gazella sp.	1105.6	1180.6	1196.6	1182	2056	2072	1427.7	1532	1550.8	1648.8	2131.1	2792.4	2883.4	2899.4	3017.4 (keratin)	3033.4
15.94	UNID	H1, Sp1	UNID	Ovis sp.	1105.6	1180.6	1196.6	1154	2028	2044	1427.7	0	1580.8	1648.8	2131.4	2792.4	2882.2	2899.4	3017.4 (keratin)	3033.4
15.7	LM1	H1, Sp1	FB	Ovis sp.	1105.6	1180.6	1196.6	1154	2028	2044	1427.7	0	1580.8	1648.8	2131.4	2792.4	2882.2	2899.4	3017.4 (keratin)	3033.4
15.87	UNID	H1, Sp1	UNID	Ovis sp.	1105.6	1180.6	1196.6	1154	2028	2044	1427.7	0	1580.8	1648.8	2131.4	2792.4	2882.2	2899.4	3017.4 (keratin)	3033.4
15.82	LM1	H1, Sp1	FB	Capra sp.	1105.6	1180.6	1196.6	1154	2028	2044	1427.7	0	1580.8	1648.8	2131.4	2792.4	2883.4	2899.4	3077.4	3093.4
15.98	UNID	H1, Sp1	UNID	Ovis sp.	1105.6	1180.6	1196.6	1154	2028	2044	1427.7	0	1580.8	1648.8	2131.4	2792.4	2882.2	2899.4	3017.4 (keratin)	3033.4
15.9	UNID	H1, Sp1	UNID	Ovis sp.	1105.6	1180.6	1196.6	1154	2028	2044	1427.7	0	1580.8	1648.8	2131.4	2792.4	2882.2	2899.4	3017.4 (keratin)	3033.4
15.86	UNID	H1, Sp1	UNID	Ovis sp.	1105.6	1180.6	1196.6	1154	2028	2044	1427.7	0	1580.8	1648.8	2131.4	2792.4	2882.2	2899.4	3017.4 (keratin)	3033.4
15.8	LM1	H1, Sp1	FB	Ovis sp.	1105.6	1180.6	1196.6	1154	2028	2044	1427.7	0	1580.8	1648.8	2131.4	2792.4	2882.2	2899.4	3017.4 (keratin)	3033.4
15.03	LM1	H1, Sp1	LB	Ovis sp.	1105.6	1180.6	1196.6	1154	0	2044	1427.7	0	1580.8	1648.8	2131.4	2792.4	2882.2	2899.4	3017.4 (keratin)	3033.4
15.77	LM1	H1, Sp1	FB	Ovis sp.	1105.6	1180.6	1196.6	1154	0	0	1427.7	0	1580.8	1648.8	2131.4	2792.4	2882.2	2899.4	3017.4 (keratin)	3033.4
15.95	UNID	H1, Sp1	UNID	Capra sp.	1105.6	1180.6	1196.6	1154	2028	2044	1427.7	0	1580.8	1648.8	2131.4	2792.4	2883.4	2899.4	3077.4	3093.4
10.19	Capraovid	H1, Sp1	CR	Capra sp.	1105.6	1180.6	1196.6	1154	2028	2044	1427.7	0	1580.8	1648.8	2131.4	2792.4	2883.4	2899.4	3077.4	3093.4
15.101	UNID	H1, Sp1	UNID	Capra sp.	1105.6	1180.6	1196.6	1154	2028	2044	1427.7	0	1580.8	1648.8	2131.4	2792.4	2883.4	2899.4	3077.4	3093.4
10.25	Capraovid	H1, Sp1	MC	Capra sp.	1105.6	1180.6	1196.6	1154	2028	2044	1427.7	0	1580.8	1648.8	2131.4	2792.4	2883.4	2899.4	3077.4	3093.4
15.1	UNID	H1, Sp1	UNID	Capra sp.	1105.6	1180.6	1196.6	1154	2028	2044	1427.7	0	1580.8	1648.8	2131.4	2792.4	2883.4	2899.4	3077.4	3093.4
10.09	Capraovid	H1, Sp1	CT	Ovis sp.	1105.6	1180.6	1196.6	1154	2028	2044	1427.7	0	1580.8	1648.8	2131.4	2792.4	2882.2	2899.4	3017.4 (keratin)	3033.4
15.96	UNID	H1, Sp1	UNID	Ovis sp.	1105.6	1180.6	1196.6	1154	2028	2044	1427.7	0	1580.8	1648.8	2131.4	2792.4	2882.2	2899.4	3017.4 (keratin)	3033.4
10.18	Capraovid	H1, Sp1	CR	Ovis sp.	1105.6	1180.6	1196.6	1154	2028	2044	1427.7	0	1580.8	1648.8	2131.4	2792.4	2882.2	2899.4	3017.4 (keratin)	3033.4
10.15	Capraovid	H1, Sp1	CR	Bos sp./Bison sp.	1105.6	0	1208.6	0	0	0	1427.7	1532	1580.8	1648.8	2131.4	2792.4	2853.4	2869.4	3017.4	3033.4
10.03	Capraovid	H1, Sp1		Capra sp.	1105.6	1180.6	1196.6	1154	0	0	1427.7	0	1580.8	1648.8	2131.4	2792.4	2883.4	2899.4	0	3093.4
10.08	Capraovid	H1, Sp1	VE	Ovis sp.	1105.6	1180.6	1196.6	1154	2028	2044	1427.7	0	1580.8	1648.8	2131.4	2792.4	2882.2	2899.4	3017.4 (keratin)	3033.4
10.14	Capraovid	H1, Sp1	CR	Ovis sp.	1105.6	1180.6	1196.6	1154	2028	2044	1427.7	0	1580.8	1648.8	2131.4	2792.4	2882.2	2899.4	3017.4 (keratin)	3033.4
10.2	Capraovid	H1, Sp1	CR	Bos sp./Bison sp.	1105.6	1192.6	1208.6	0	0	0	1427.7	1532	1580.8	1648.8	2131.4	2792.4	2853.4	2869.4	3017.4	3033.4
10.16	Capraovid	H1, Sp1	CR	Capra sp.	1105.6	1180.6	1196.6	1154	2028	2044	1427.7	0	1580.8	1648.8	2131.4	2792.4	2883.4	2899.4	3077.4	3093.4
10.27	Capraovid	H1, Sp1	MA/MP	Capra sp.	1105.6	1180.6	1196.6	1154	2028	2044	1427.7	0	1580.8	1648.8	2131.4	2792.4	2883.4	2899.4	3077.4	3093.4
2.08	LM1	H1, Sp2	LB	Gazella sp.	1105.6	1180.6	1196.6	1182	2056	2072	1427.7	1532	1550.8	1648.8	2131.1	2792.4	2883.4	2899.4	3017.4 (keratin)	3033.4
2.09	LM1	H1, Sp2	LB	Capra sp.	1105.6	1180.6	1196.6	1154	2028	2044	1427.7	0	1580.8	1648.8	2131.4	2792.4	2883.4	2899.4	3077.4	3093.4
2.1	LM2	H1, Sp2	LB	Bos sp./Bison sp.	1105.6	1192.6	1208.6	1182	2056	2072	1427.7	1532	1580.8	1648.8	2131.4	2792.4	2853.4	2869.4	3017.4	3033.4
2.101	LM1	H1, Sp2	FB	Bos sp./Bison sp.	1105.6	1192.6	1208.6	1182	2056	2072	1427.7	1532	1580.8	1648.8	2131.4	2792.4	2853.4	2869.4	3017.4	3033.4
2.102	LM1	H1, Sp2	FB	Capra sp.	1105.6	1180.6	1196.6	1154	2028	2044	1427.7	0	1580.8	1648.8	2131.4	2792.4	2883.4	2899.4	3077.4	3093.4
2.103	LM1	H1, Sp2	FB	Capra sp.	1105.6	1180.6	1196.6	1154	2028	2044	1427.7	0	1580.8	1648.8	2131.4	2792.4	2883.4	2899.4	3077.4	3093.4
2.105	LM1	H1, Sp2	FB	Ovis sp.	1105.6	1180.6	1196.6	1154	2028	2044	1427.7	0	1580.8	1648.8	2131.4	2792.4	2882.2	2899.4	3017.4 (keratin)	3033.4
2.108	LM1	H1, Sp2	FB	Sus sp.	1105.6	1180.6	1196.6	0	0	0	1453.7	0	1550.8	1647.8	2131.1	2820.4	2883.4	2899.4	3017.4	3033.4
2.109	LM1	H1, Sp2	FB	Capra sp.	1105.6	1180.6	1196.6	1154	2028	2044	1427.7	0	1580.8	1648.8	2131.4	2792.4	2883.4	2899.4	3077.4	3093.4
2.11	LM1	H1, Sp2	FB	Ovis sp.	1105.6	1180.6	1196.6	1154	0	0	1427.7	0	1580.8	1648.8	2131.4	2792.4	2882.2	2899.4	3017.4 (keratin)	3033.4
2.111	LM1	H1, Sp2	FB	Capra sp.	1105.6	1180.6	1196.6	1154	2028	2044	1427.7	0	1580.8	1648.8	2131.4	2792.4	2883.4	2899.4	3077.4	3093.4
2.128	LM1	H1, Sp2	LB	Capra sp.	1105.6	1180.6	1196.6	1154	2028	2044	1427.7	0	1580.8	1648.8	2131.4	2792.4	2883.4	2899.4	3077.4	3093.4
2.129	LM1	H1, Sp2	LB	Capra sp.	1105.6	1180.6	1196.6	1154	2028	2044	1427.7	0	1580.8	1648.8	2131.4	2792.4	2883.4	2899.4	3077.4	3093.4
2.13	LM1	H1, Sp2	LB	Bos sp./Bison sp.	1105.6	1192.6	1208.6	1182	2056	2072	1427.7	1532	1580.8	1648.8	2131.4	2792.4	2853.4	2869.4	3017.4	3033.4
2.131	LM1	H1, Sp2	LB	Capra sp.	1105.6	1180.6	1196.6	1154	2028	2044	1427.7	0	1580.8	1648.8	2131.4	2792.4	2883.4	2899.4	3077.4	3093.4
2.132	LM1	H1, Sp2	LB	Capra sp.	1105.6	1180.6	1196.6	1154	2028	2044	1427.7	0	1580.8	1648.8	2131.4	2792.4	2883.4	2899.4	3077.4	3093.4
2.133	LM1	H1, Sp2	LB	Canis sp.	1105.6	1210.6	1226.6	0	0	0	1453.7	1576.8	1566.8	0	2131.1	2820.4	2853.4	2869.4	2983.4	2999.4
2.134	UNID	H1, Sp2	UNID	Gazella sp.	1105.6	1180.6	1196.6	1182	2056	2072	1427.7	1532	1550.8	1648.8	2131.1	2792.4	2883.4	2899.4	3017.4 (keratin)	3033.4
2.135	UNID	H1, Sp2	UNID	Ovis sp.	1105.6	1180.6	1196.6	1154	2028	2044	1427.7	0	1580.8	1648.8	2131.4	2792.4	2882.2	2899.4	3017.4 (keratin)	3033.4
2.136	UNID	H1, Sp2	UNID	Capra sp.	1105.6	1180.6	1196.6	1154	2028	2044	1427.7	0	1580.8	1648.8	2131.4	2792.4	2883.4	2899.4	3077.4	3093.4
2.137	UNID	H1, Sp2	UNID	Ovis sp.	1105.6	1180.6	1196.6	1154	2028	2044	1427.7	0	1580.8	1648.8	2131.4	2792.4	2882.2	2899.4	3017.4 (keratin)	3033.4
2.138	UNID	H1, Sp2	UNID	Ovis sp.	1105.6	1180.6	1196.6	1154	2028	2044	1427.7	0	1580.8	1648.8	2131.4	2792.4	2882.2	2899.4	3017.4 (keratin)	3033.4
2.139	UNID	H1, Sp2	UNID	Bos sp./Bison sp.	1105.6	1192.6	1208.6	1182	2056	2072	1427.7	1532	1580.8	1648.8	2131.4	2792.4	2853.4	2869.4	3017.4	3033.4
2.14	UNID	H1, Sp2	UNID	Capra/Ovis	1105.6	1180.6	0	1154	0	0	1427.7		1580.8	1648.8	0	0	0	0	0	0
2.141	UNID	H1, Sp2	UNID	Ovis sp.	1105.6	1180.6	1196.6	1154	2028	2044	1427.7	0	1580.8	1648.8	2131.4	2792.4	2882.2	2899.4	3017.4 (keratin)	3033.4
2.142	UNID	H1, Sp2	UNID	Capra sp.	1105.6	1180.6	1196.6	1154	2028	2044	1427.7	0	1580.8	1648.8	2131.4	2792.4	2883.4	2899.4	3077.4	3093.4
2.143	UNID	H1, Sp2	UNID	Capra sp.	1105.6	1180.6	1196.6	1154	2028	2044	1427.7	0	1580.8	1648.8	2131.4	2792.4	2883.4	2899.4	3077.4	3093.4
2.144	UNID	H1, Sp2	UNID	Ovis sp.	1105.6	1180.6	1196.6	1154	2028	2044	1427.7	0	1580.8	1648.8	2131.4	2792.4	2882.2	2899.4	3017.4 (keratin)	3033.4
2.145	UNID	H1, Sp2	UNID	Capra sp.	1105.6	1180.6	1196.6	1154	2028	2044	1427.7	0	1580.8	1648.8	2131.4	2792.4	2883.4	2899.4	3077.4	3093.4
2.146	UNID	H1, Sp2	UNID	Capra sp.	1105.6	1180.6	1196.6	1154	2028	2044	1427.7	0	1580.8	1648.8	2131.4	2792.4	2883.4	2899.4	3077.4	3093.4
2.147	UNID	H1, Sp2	UNID	Ovis sp.	1105.6	1180.6	1196.6	1154	2028	2044	1427.7	0	1580.8	1648.8	2131.4	2792.4	2882.2	2899.4	3017.4 (keratin)	3033.4
2.148	UNID	H1, Sp2	UNID	Capra sp.	1105.6	1180.6	1196.6	1154	2028	2044	1427.7	0	1580.8	1648.8	2131.4	2792.4	2883.4	2899.4	3077.4	3093.4
2.149	UNID	H1, Sp2	UNID	Capra sp.	1105.6	1180.6	1196.6	1154	2028	2044	1427.7	0	1580.8	1648.8	2131.4	2792.4	2883.4	2899.4	3077.4	3093.4
2.2	LM1	H1, Sp2	LB	Capra sp.	1105.6	1180.6	1196.6	1154	2028	2044	1427.7	0	1580.8	1648.8	2131.4	2792.4	2883.4	2899.4	3077.4	3093.4
2.22	LM1	H1, Sp2	LB	Ovis sp.	1105.6	1180.6	1196.6	1154	2028	0	1427.7	0	1580.8	1648.8	2131.4	2792.4	2882.2	2899.4	3017.4 (keratin)	3033.4
2.32	IM	H1, Sp2	LB	Ovis sp.	1105.6	1180.6	1196.6	1154	2028	2044	1427.7	0	1580.8	1648.8	2131.4	2792.4	2882.2	2899.4	3017.4 (keratin)	3033.4
2.33	LM2	H1, Sp2	LB	Ovis sp.	1105.6	1180.6	1196.6	1154	2028	2044	1427.7	0	1580.8	1648.8	2131.4	2792.4	2882.2	2899.4	3017.4 (keratin)	3033.4
2.48	LM1	H1, Sp2	LB	Capra sp.	1105.6	1180.6	1196.6	1154	2028	2044	1427.7	0	1580.8	1648.8	2131.4	2792.4	2883.4	2899.4	3077.4	3093.4
2.49	LM1	H1, Sp2	LB	Ovis sp.	1105.6	1180.6	1196.6	1154	2028	2044	1427.7	0	1580.8	1648.8	2131.4	2792.4	2882.2	2899.4	3017.4 (keratin)	3033.4
2.59	LM1	H1, Sp2	LB	Ovis sp.	1105.6	1180.6	1196.6	1154	2028	2044	1427.7	0	1580.8	1648.8	2131.4	2792.4	2882.2	2899.4	3017.4 (keratin)	3033.4
2.84	LM2	H1, Sp2	FB	Bos sp./Bison sp.	1105.6	1192.6	1208.6	1182	2056	2072	1427.7	1532	1580.8	1648.8	2131.4	2792.4	2853.4	2869.4	3017.4	3033.4
2.85	LM2	H1, Sp2	FB	Bos sp./Bison sp.	1105.6	1192.6	1208.6	1182	2056	2072	1427.7	1532	1580.8	1648.8	2131.4	2792.4	2853.4	2869.4	3017.4	3033.4
2.86	LM2	H1, Sp2	FB	Bos sp./Bison sp.	1105.6	1192.6	1208.6	1182	2056	2072	1427.7	1532	1580.8	1648.8	2131.4	2792.4	2853.4	2869.4	3017.4	3033.4
2.87	LM2	H1, Sp2	FB	Gazella sp.	1105.6	1180.6	1196.6	1182	2056	2072	1427.7	1532	1550.8	1648.8	2131.1	2792.4	2883.4	2899.4	3017.4 (keratin)	3033.4
2.9	LM1	H1, Sp2	FB	Bos sp./Bison sp.	1105.6	1192.6	1208.6	1182	2056	2072	1427.7	1532	1580.8	1648.8	2131.4	2792.4	2853.4	2869.4	3017.4	3033.4
2.95	LM1	H1, Sp2	FB	Ovis sp.	1105.6	1180.6	1196.6	1154	2028	2044	1427.7	0	1580.8	1648.8	2131.4	2792.4	2882.2	2899.4	3017.4 (keratin)	3033.4
2.96	LM1	H1, Sp2	FB	Capra sp.	1105.6	1180.6	1196.6	1154	2028	2044	1427.7	0	1580.8	1648.8	2131.4	2792.4	2883.4	2899.4	3077.4	3093.4
2.97	LM1	H1, Sp2	FB	Bos sp./Bison sp.	1105.6	1192.6	1208.6	1182	2056	2072	1427.7	1532	1580.8	1648.8	2131.4	2792.4	2853.4	2869.4	3017.4	3033.4
4.01	Capraovid	H1, Sp2	PV	Ovis sp.	1105.6	1180.6	1196.6	1154	2028	2044	1427.7	0	1580.8	1648.8	2131.4	2792.4	2882.2	2899.4	3017.4 (keratin)	3033.4
4.09	Capraovid	H1, Sp2	MA/MP	Capra sp.	1105.6	1180.6	1196.6	1154	2028	2044	1427.7	0	1580.8	1648.8	2131.4	2792.4	2883.4	2899.4	3077.4	3093.4
4.15	Capraovid	H1, Sp2	VE	Bos sp./Bison sp.	1105.6	1192.6	1208.6	1182	2056	2072	1427.7	1532	1580.8	1648.8	2131.4	2792.4	2853.4	2869.4	3017.4	3033.4
4.26	Capraovid	H1, Sp2	VE	Ovis sp.	1105.6	1180.6	1196.6	1154	2028	2044	1427.7	0	1580.8	1648.8	2131.4	2792.4	2882.2	2899.4	3017.4 (keratin)	3033.4
4.31	NM	H1, Sp2	MA/MP	Ovis sp.	1105.6	1180.6	1196.6	1154	2028	2044	1427.7	0	1580.8	1648.8	2131.4	2792.4	2882.2	2899.4	3017.4 (keratin)	3033.4
4.32	IM	H1, Sp2	CT	Ovis sp.	1105.6	1180.6	1196.6	1154	2028	2044	1427.7	0	1580.8	1648.8	2131.4	2792.4	2882.2	2899.4	3017.4 (keratin)	3033.4
4.34	IM	H1, Sp2	CT	Capra sp.	1105.6	1180.6	1196.6	1154	2028	2044	1427.7	0	1580.8	1648.8	2131.4	2792.4	2883.4	2899.4	3077.4	3093.4
4.35	IM	H1, Sp2	CT	Ovis sp.	1105.6	1180.6	1196.6	1154	2028	2044	1427.7	0	1580.8	1648.8	2131.4	2792.4	2882.2	2899.4	3017.4 (keratin)	3033.4
4.4	Capraovid	H1, Sp2	CT	Ovis sp.	1105.6	1180.6	1196.6	1154	2028	2044	1427.7	0	1580.8	1648.8	2131.4	2792.4	2882.2	2899.4	3017.4 (keratin)	3033.4
4.57	Capraovid	H1, Sp2	CR	Gazella sp.	1105.6	1180.6	1196.6	1182	2056	2072	1427.7	1532	1550.8	1648.8	2131.1	2792.4	2883.4	2899.4	3017.4 (keratin)	3033.4
4.58	Capraovid	H1, Sp2	CR	Bos sp./Bison sp.	1105.6	1192.6	1208.6	1182	2056	2072	1427.7	1532	1580.8	1648.8	2131.4	2792.4	2853.4	2869.4	3017.4	3033.4
4.6	Capraovid	H1, Sp2	CR	Canis sp.	1105.6	0	1226.6	0	0	0	1453.7	1576.8	1566.8	1609.8	2131.1	2820.4	2853.4	2869.4	2983.4	2999.4
4.63	NM	H1, Sp2	MA/MP	Capra sp.	1105.6	1180.6	1196.6	1154	2028	2044	1427.7	0	1580.8	1648.8	2131.4	2792.4	2883.4	2899.4	3077.4	3093.4
4.64	Capraovid	H1, Sp2	VE	Ovis sp.	1105.6	1180.6	1196.6	1154	2028	2044	1427.7	0	1580.8	1648.8	2131.4	2792.4	2882.2	2899.4	3017.4 (keratin)	3033.4
4.65	Capraovid	H1, Sp2	CR+DE	Ovis sp.	1105.6	1180.6	1196.6	1154	2028	2044	1427.7	0	1580.8	1648.8	2131.4	2792.4	2882.2	2899.4	3017.4 (keratin)	3033.4
4.66	Capraovid	H1, Sp2	CR+DE	Capra sp.	1105.6	1180.6	1196.6	1154	2028	2044	1427.7	0	1580.8	1648.8	2131.4	2792.4	2883.4	2899.4	3077.4	3093.4
20.1	LM1	H2, Sp1	LB	Ovis sp.	1105.6	1180.6	1196.6	1154	2028	2044	1427.7	0	1580.8	1648.8	2131.4	2792.4	2882.2	2899.4	3017.4 (keratin)	3033.4
20.89	LM1	H2, Sp1	LB	Bos sp./Bison sp.	1105.6	1192.6	1208.6	1182	2056	2072	1427.7	1532	1580.8	1648.8	2131.4	2792.4	2853.4	2869.4	3017.4	3033.4
20.04	LM1	H2, Sp1	LB	Capra sp.	1105.6	1180.6	1196.6	1154	2028	2044	1427.7	0	1580.8	1648.8	2131.4	2792.4	2883.4	2899.4	3077.4	3093.4
20.66	LM1	H2, Sp1	LB	Capra sp.	1105.6	1180.6	1196.6	1154	2028	2044	1427.7	0	1580.8	1648.8	2131.4	2792.4	2883.4	2899.4	3077.4	3093.4
20.2	LM1	H2, Sp1	LB	Bos sp./Bison sp.	1105.6	1192.6	1208.6	1182	2056	2072	1427.7	1532	1580.8	1648.8	2131.4	2792.4	2853.4	2869.4	3017.4	3033.4
20.64	LM1	H2, Sp1	LB	Capra sp.	1105.6	1180.6	1196.6	1154	2028	2044	1427.7	0	1580.8	1648.8	2131.4	2792.4	2883.4	2899.4	3077.4	3093.4
20.17	LM1	H2, Sp1	LB	Capra sp.	1105.6	1180.6	1196.6	1154	2028	2044	1427.7	0	1580.8	1648.8	2131.4	2792.4	2883.4	2899.4	3077.4	3093.4
20.5	LM1	H2, Sp1	LB	Ovis sp.	1105.6	1180.6	1196.6	1154	2028	2044	1427.7	0	1580.8	1648.8	2131.4	2792.4	2882.2	2899.4	3017.4 (keratin)	3033.4
20.29	LM1	H2, Sp1	LB	Capra sp.	1105.6	1180.6	1196.6	1154	2028	2044	1427.7	0	1580.8	1648.8	2131.4	2792.4	2883.4	2899.4	3077.4	3093.4
20.72	LM1	H2, Sp1	LB	Capra sp.	1105.6	1180.6	1196.6	1154	2028	2044	1427.7	0	1580.8	1648.8	2131.4	2792.4	2883.4	2899.4	3077.4	3093.4
20.32	LM1	H2, Sp1	LB	Sus sp.	1105.6	1180.6	1196.6	0	0	0	1453.7	0	1550.8	1647.8	2131.1	2820.4	2883.4	2899.4	3017.4	3033.4
20.51	LM1	H2, Sp1	LB	Capra sp.	1105.6	1180.6	1196.6	1154	2028	2044	1427.7	0	1580.8	1648.8	2131.4	2792.4	2883.4	2899.4	3077.4	3093.4
20.75	LM1	H2, Sp1	LB	Capra sp.	1105.6	1180.6	1196.6	0	2028	2044	1427.7	0	1580.8	1648.8	2131.4	2792.4	2883.4	2899.4	3077.4	3093.4
20.39	LM1	H2, Sp1	LB	Capra sp.	1105.6	1180.6	1196.6	1154	2028	2044	1427.7	0	1580.8	1648.8	2131.4	2792.4	2883.4	2899.4	3077.4	3093.4
20.69	LM1	H2, Sp1	LB	Capra sp.	1105.6	1180.6	1196.6	1154	2028	2044	1427.7	0	1580.8	1648.8	2131.4	2792.4	2883.4	2899.4	3077.4	3093.4
20.81	LM1	H2, Sp1	LB	Bos sp./Bison sp.	1105.6	1192.6	1208.6	1182	2056	2072	1427.7	1532	1580.8	1648.8	2131.4	2792.4	2853.4	2869.4	3017.4	3033.4
20.176	LM1	H2, Sp1	FB	Capra sp.	1105.6	1180.6	1196.6	1154	2028	2044	1427.7	0	1580.8	1648.8	2131.4	2792.4	2883.4	2899.4	3077.4	3093.4
20.195	LM1	H2, Sp1	FB	Capra sp.	1105.6	1180.6	1196.6	1154	2028	2044	1427.7	0	1580.8	1648.8	2131.4	2792.4	2883.4	2899.4	3077.4	3093.4
20.171	LM1	H2, Sp1	FB	Bos sp./Bison sp.	1105.6	1192.6	1208.6	1182	2056	2072	1427.7	1532	1580.8	1648.8	2131.4	2792.4	2853.4	2869.4	3017.4	3033.4
20.202	LM1	H2, Sp1	FB	Bos sp./Bison sp.	1105.6	1192.6	1208.6	1182	2056	2072	1427.7	1532	1580.8	1648.8	2131.4	2792.4	2853.4	2869.4	3017.4	3033.4
20.179	LM1	H2, Sp1	FB	Ovis sp.	1105.6	1180.6	1196.6	1154	2028	2044	1427.7	0	1580.8	1648.8	2131.4	2792.4	2882.2	2899.4	3017.4 (keratin)	3033.4
20.183	LM1	H2, Sp1	FB	Bos sp./Bison sp.	1105.6	1192.6	1208.6	1182	2056	2072	1427.7	1532	1580.8	1648.8	2131.4	2792.4	2853.4	2869.4	3017.4	3033.4
20.188	LM1	H2, Sp1	FB	Capra sp.	1105.6	1180.6	1196.6	1154	2028	2044	1427.7	0	1580.8	1648.8	2131.4	2792.4	2883.4	2899.4	3077.4	3093.4
20.216	LM1	H2, Sp1	FB	Capra sp.	1105.6	1180.6	1196.6	1154	2028	2044	1427.7	0	1580.8	1648.8	2131.4	2792.4	2883.4	2899.4	3077.4	3093.4
20.182	LM1	H2, Sp1	FB	Bos sp./Bison sp.	1105.6	1192.6	1208.6	1182	2056	2072	1427.7	1532	1580.8	1648.8	2131.4	2792.4	2853.4	2869.4	3017.4	3033.4
20.206	LM1	H2, Sp1	FB	Ovis sp.	1105.6	1180.6	1196.6	1154	2028	2044	1427.7	0	1580.8	1648.8	2131.4	2792.4	2882.2	2899.4	3017.4 (keratin)	3033.4
20.192	LM1	H2, Sp1	FB	Capra sp.	1105.6	1180.6	1196.6	1154	2028	2044	1427.7	0	1580.8	1648.8	2131.4	2792.4	2883.4	2899.4	3077.4	3093.4
20.211	LM1	H2, Sp1	FB	Capra sp.	1105.6	1180.6	1196.6	1154	2028	2044	1427.7	0	1580.8	1648.8	2131.4	2792.4	2883.4	2899.4	3077.4	3093.4
20.199	LM1	H2, Sp1	FB	Capra sp.	1105.6	1180.6	1196.6	1154	2028	2044	1427.7	0	1580.8	1648.8	2131.4	2792.4	2883.4	2899.4	3077.4	3093.4
20.21	LM1	H2, Sp1	FB	Capra sp.	1105.6	1180.6	1196.6	1154	2028	2044	1427.7	0	1580.8	1648.8	2131.4	2792.4	2883.4	2899.4	3077.4	3093.4
20.185	LM1	H2, Sp1	FB	Bos sp./Bison sp.	1105.6	1192.6	1208.6	1182	2056	2072	1427.7	1532	1580.8	1648.8	2131.4	2792.4	2853.4	2869.4	3017.4	3033.4
20.212	LM1	H2, Sp1	FB	Capra sp.	1105.6	1180.6	1196.6	1154	2028	2044	1427.7	0	1580.8	1648.8	2131.4	2792.4	2883.4	2899.4	3077.4	3093.4
20.221	UNID	H2, Sp1	UNID	Capra sp.	1105.6	1180.6	1196.6	1154	2028	2044	1427.7	0	1580.8	1648.8	2131.4	2792.4	2883.4	2899.4	3077.4	3093.4
20.229	UNID	H2, Sp1	UNID	Ovis sp.	1105.6	1180.6	1196.6	1154	2028	2044	1427.7	0	1580.8	1648.8	2131.4	2792.4	2882.2	2899.4	3017.4 (keratin)	3033.4
20.222	UNID	H2, Sp1	UNID	Capra sp.	1105.6	1180.6	1196.6	1154	2028	2044	1427.7	0	1580.8	1648.8	2131.4	2792.4	2883.4	2899.4	3077.4	3093.4
20.23	UNID	H2, Sp1	UNID	Bos sp./Bison sp.	1105.6	1192.6	1208.6	1182	2056	2072	1427.7	1532	1580.8	1648.8	2131.4	2792.4	2853.4	2869.4	3017.4	3033.4
20.223	UNID	H2, Sp1	UNID	Ovis sp.	1105.6	1180.6	1196.6	1154	2028	2044	1427.7	0	1580.8	1648.8	2131.4	2792.4	2882.2	2899.4	3017.4 (keratin)	3033.4
20.231	UNID	H2, Sp1	UNID	Capra sp.	1105.6	1180.6	1196.6	1154	2028	2044	1427.7	0	1580.8	1648.8	2131.4	2792.4	2883.4	2899.4	3077.4	3093.4
20.224	UNID	H2, Sp1	UNID	Ovis sp.	1105.6	1180.6	1196.6	1154	2028	2044	1427.7	0	1580.8	1648.8	2131.4	2792.4	2882.2	2899.4	3017.4 (keratin)	3033.4
20.225	UNID	H2, Sp1	UNID	Capra sp.	1105.6	1180.6	1196.6	1154	2028	2044	1427.7	0	1580.8	1648.8	2131.4	2792.4	2883.4	2899.4	3077.4	3093.4
20.233	UNID	H2, Sp1	UNID	Capra sp.	1105.6	1180.6	1196.6	1154	2028	2044	1427.7	0	1580.8	1648.8	2131.4	2792.4	2883.4	2899.4	3077.4	3093.4
20.226	UNID	H2, Sp1	UNID	Ovis sp.	1105.6	1180.6	1196.6	1154	2028	2044	1427.7	0	1580.8	1648.8	2131.4	2792.4	2882.2	2899.4	3017.4 (keratin)	3033.4
20.234	UNID	H2, Sp1	UNID	Ovis sp.	1105.6	1180.6	1196.6	1154	2028	2044	1427.7	0	1580.8	1648.8	2131.4	2792.4	2882.2	2899.4	3017.4 (keratin)	3033.4
20.227	UNID	H2, Sp1	UNID	Capra sp.	1105.6	1180.6	1196.6	1154	2028	2044	1427.7	0	1580.8	1648.8	2131.4	2792.4	2883.4	2899.4	3077.4	3093.4
20.235	UNID	H2, Sp1	UNID	Capra sp.	1105.6	1180.6	1196.6	1154	2028	2044	1427.7	0	1580.8	1648.8	2131.4	2792.4	2883.4	2899.4	3077.4	3093.4
20.228	UNID	H2, Sp1	UNID	Capra sp.	1105.6	1180.6	1196.6	1154	2028	2044	1427.7	0	1580.8	1648.8	2131.4	2792.4	2883.4	2899.4	3077.4	3093.4
20.236	UNID	H2, Sp1	UNID	Gazella sp.	1105.6	1180.6	1196.6	1182	2056	2072	1427.7	1532	1550.8	1648.8	2131.1	2792.4	2883.4	2899.4	3017.4 (keratin)	3033.4
6.16	Capraovid	H2, Sp1	PV	Ovis sp.	1105.6	1180.6	1196.6	1154	2028	2044	1427.7	0	1580.8	1648.8	2131.4	2792.4	2882.2	2899.4	3017.4 (keratin)	3033.4
6.18	NM	H2, Sp1		Felis sp.	1105.6	1207.6	1223.6	0	0	0	1453.7	0	1566.8	1609.8	2163.1	2820.4	2853.4	2869.4	2983.4	2999.4
6.89	Capraovid	H2, Sp1	CR	Bos sp./Bison sp.	1105.6	1192.6	1208.6	1182	2056	2072	1427.7	1532	1580.8	1648.8	2131.4	2792.4	2853.4	2869.4	3017.4	3033.4
6.74	Capraovid	H2, Sp1	CT	Ovis sp.	1105.6	1180.6	1196.6	1154	2028	2044	1427.7	0	1580.8	1648.8	2131.4	2792.4	2882.2	2899.4	3017.4 (keratin)	3033.4
6.99	Capraovid	H2, Sp1	CR	Capra sp.	1105.6	1180.6	1196.6	1154	2028	2044	1427.7	0	1580.8	1648.8	2131.4	2792.4	2883.4	2899.4	3077.4	3093.4
6.71	Capraovid	H2, Sp1	CT	Sus sp.	1105.6	1180.6	1196.6	0	0	0	1453.7	0	1550.8	1647.8	2131.1	2820.4	2883.4	2899.4	3017.4	3033.4
6.5	Bos	H2, Sp1	CT	Bos sp./Bison sp.	1105.6	1192.6	1208.6	1182	2056	2072	1427.7	1532	1580.8	1648.8	2131.4	2792.4	2853.4	2869.4	3017.4	3033.4
6.15	Capraovid	H2, Sp1	PV	Ovis sp.	1105.6	1180.6	1196.6	1154	2028	2044	1427.7	0	1580.8	1648.8	2131.4	2792.4	2882.2	2899.4	3017.4 (keratin)	3033.4
6.05	Capraovid	H2, Sp1	MA/MP	Capra sp.	1105.6	1180.6	1196.6	1154	2028	2044	1427.7	0	1580.8	1648.8	2131.4	2792.4	2883.4	2899.4	3077.4	3093.4
6.81	Capraovid	H2, Sp1	CR	Capra sp.	1105.6	1180.6	1196.6	1154	2028	2044	1427.7	0	1580.8	1648.8	2131.4	2792.4	2883.4	2899.4	3077.4	3093.4
6.107	Capraovid	H2, Sp1	CT	Capra sp.	1105.6	1180.6	1196.6	1154	2028	2044	1427.7	0	1580.8	1648.8	2131.4	2792.4	2883.4	2899.4	3077.4	3093.4
6.115	Capraovid	H2, Sp1		Capra sp.	1105.6	1180.6	1196.6	1154	2028	2044	1427.7	0	1580.8	1648.8	2131.4	2792.4	2883.4	2899.4	3077.4	3093.4
6.54	Capraovid	H2, Sp1	CT	Ovis sp.	1105.6	1180.6	1196.6	1154	2028	2044	1427.7	0	1580.8	1648.8	2131.4	2792.4	2882.2	2899.4	3017.4 (keratin)	3033.4
6.117	Capraovid	H2, Sp1		Capra sp.	1105.6	1180.6	1196.6	1154	2028	2044	1427.7	0	1580.8	1648.8	2131.4	2792.4	2883.4	2899.4	3077.4	3093.4
6.07	Capraovid	H2, Sp1	MA/MP	Ovis sp.	1105.6	1180.6	1196.6	1154	2028	2044	1427.7	0	1580.8	1648.8	2131.4	2792.4	2882.2	2899.4	3017.4 (keratin)	3033.4
6.116	Capraovid	H2, Sp1		Capra sp.	1105.6	1180.6	1196.6	1154	2028	2044	1427.7	0	1580.8	1648.8	2131.4	2792.4	2883.4	2899.4	3077.4	3093.4
1.188	UNID	H2, Sp2	UNID	Ovis sp.	1105.6	1180.6	1196.6	1154	2028	2044	1427.7	0	1580.8	1648.8	2131.4	2792.4	2882.2	2899.4	3017.4 (keratin)	3033.4
1.138	LM1	H2, Sp2	FB	Ovis sp.	1105.6	1180.6	1196.6	1154	0	0	1427.7	0	1580.8	1648.8	2131.4	2792.4	2882.2	2899.4	3017.4 (keratin)	3033.4
1.201	UNID	H2, Sp2	UNID	Capra sp.	1105.6	1180.6	1196.6	1154	2028	2044	1427.7	0	1580.8	1648.8	2131.4	2792.4	2883.4	2899.4	3077.4	3093.4
1.196	UNID	H2, Sp2	UNID	Ovis sp.	1105.6	1180.6	1196.6	1154	0	0	1427.7	0	1580.8	1648.8	2131.4	2792.4	2882.2	2899.4	3017.4 (keratin)	3033.4
1.187	UNID	H2, Sp2	UNID	Gazella sp.	1105.6	1180.6	1196.6	1182	2056	2072	1427.7	1532	1550.8	1648.8	2131.4	2792.4	2883.4	2899.4	3017.4 (keratin)	3033.4
1.104	LM1	H2, Sp2	FB	Bos sp./Bison sp.	1105.6	1192.6	1208.6	0	0	0	1427.7	0	1580.8	1648.8	2131.4	2792.4	2853.4	2869.4	3059.4	3075.4
1.200	UNID	H2, Sp2	UNID	Bos sp./Bison sp.	1105.6	1192.6	1208.6	0	0	0	1427.7	0	1580.8	1648.8	2131.4	2792.4	2853.4	2869.4	3059.4	3075.4
1.133	LM1	H2, Sp2	FB	Lepus sp.	1105.6	0	1221.6	0	0	0	1453.7	0	1566.8 /1592.8	0	2129.1	2808/ 2836	2883.4	2899.4	2957.4	2973.4
1.199	UNID	H2, Sp2	UNID	Bos sp./Bison sp.	1105.6	1192.6	1208.6	0	0	0	1427.7	0	1580.8	1648.8	2131.1	2792.4	2853.4	2869.4	3059.4	3075.4
1.110	LM1	H2, Sp2	FB	Capra sp.	1105.6	1180.6	1196.6	1154	2028	2044	1427.7	0	1580.8	1648.8	2131.4	2792.4	2883.4	2899.4	3077.4	3093.4
1.186	UNID	H2, Sp2	UNID	Capra sp.	1105.6	1180.6	1196.6	0	2028	2044	1427.7	0	1580.8	1648.8	2131.4	2792.4	2883.4	2899.4	3077.4	3093.4
1.134	LM1	H2, Sp2	FB	Ovis sp.	1105.6	1180.6	1196.6	1154	2028	2044	1427.7	0	1580.8	1648.8	2131.4	2792.4	2882.2	2899.4	3017.4 (keratin)	3033.4
1.140	LM1	H2, Sp2	FB	Ovis sp.	1105.6	1180.6	1196.6	1154	2028	2044	1427.7	0	1580.8	1648.8	2131.4	2792.4	2882.2	2899.4	3017.4 (keratin)	3033.4
1.124	LM1	H2, Sp2	FB	Ovis sp.	1105.6	1180.6	1196.6	1154	0	2044	1427.7	0	1580.8	1648.8	2131.4	2792.4	2882.2	2899.4	3017.4 (keratin)	0
1.145	LM1	H2, Sp2	FB	Bos sp./Bison sp.	1105.6	1192.6	1208.6	0	0	0	1427.7	1532	1580.8	1648.8	2131.4	2792.4	2853.4	2869.4	3059.4	3075.4
1.194	UNID	H2, Sp2	UNID	Ovis sp.	1105.6	1180.6	1196.6	1154	2028	0	1427.7	0	1580.8	1648.8	2131.4	2792.4	2882.2	2899.4	3017.4 (keratin)	3033.4
1.146	LM1	H2, Sp2	FB	Ovis sp.	1105.6	1180.6	1196.6	1154	0	0	1427.7	0	1580.8	1648.8	2131.4	2792.4	2882.2	2899.4	3017.4 (keratin)	3033.4
1.123	LM2	H2, Sp2	FB	Ovis sp.	1105.6	1180.6	1196.6	1154	2028	2044	1427.7	0	1580.8	1648.8	2131.4	2792.4	2882.2	2899.4	3017.4 (keratin)	3033.4
1.195	UNID	H2, Sp2	UNID	Ovis sp.	1105.6	1180.6	1196.6	1154	0	2044?	1427.7	0	1580.8	1648.8	2131.4	2792.4	2882.2	2899.4	3017.4 (keratin)	3033.4
1.193	UNID	H2, Sp2	UNID	Ovis sp.	1105.6	1180.6	1196.6	1154	2028	2044	1427.7	0	1580.8	1648.8	2131.4	2792.4	2882.2	2899.4	3017.4 (keratin)	3033.4
1.198	UNID	H2, Sp2	UNID	Ovis sp.	1105.6	0	1196.6	1154	2028	2044	1427.7	0	1580.8	1648.8	2131.4	2792.4	2882.2	2899.4	3017.4 (keratin)	3033.4
1.191	UNID	H2, Sp2	UNID	Ovis sp.	1105.6	1180.6	1196.6	1154	2028	2044	1427.7	0	1580.8	1648.8	2131.4	2792.4	2882.2	2899.4	3017.4 (keratin)	3033.4
1.117	LM1	H2, Sp2	FB	Ovis sp.	1105.6	1180.6	1196.6	1154	2028	2044	1427.7	0	1580.8	1648.8	2131.4	2792.4	2882.2	2899.4	3017.4 (keratin)	3033.4
1.192	UNID	H2, Sp2	UNID	Sus sp.	1105.6	1180.6	1196.6	0	0	0	1453.7	0	1550.8	1647.8	2131.1	2820.4	2883.4	2899.4	3017.4	3033.4
1.98	LM1	H2, Sp2	LB	Capra sp.	1105.6	1180.6	1196.6	0	2028	2044	1427.7	0	0	1648.8	2131.4	2792.4	2883.4	2899.4	3077.4	3093.4
1.189	UNID	H2, Sp2	UNID	Ovis sp.	1105.6	1180.6	1196.6	1154	2028	2044	1427.7	0	1580.8	1648.8	2131.4	2792.4	2882.2	2899.4	3017.4 (keratin)	3033.4
1.197	UNID	H2, Sp2	UNID	Ovis sp.	1105.6	1180.6	1196.6	1154	2028	2044	1427.7	0	1580.8	1648.8	2131.4	2792.4	2882.2	2899.4	3017.4 (keratin)	3033.4
1.190	UNID	H2, Sp2	UNID	Capra sp.	1105.6	1180.6	1196.6	1154	2028	2044	1427.7	0	1580.8	1648.8	2131.4	2792.4	2883.4	2899.4	3077.4	3093.4
1.122	LM1	H2, Sp2	FB	Capra sp.	1105.6	1180.6	1196.6	1154	2028	2044	1427.7	0	1580.8	1648.8	2131.4	2792.4	2883.4	2899.4	3077.4	3093.4
1.148	LM1	H2, Sp2	FB	Gazella sp.	1105.6	1180.6	1196.6	1182	2056	2072	1427.7	1532	1550.8	1648.8	2131.1	2792.4	2883.4	2899.4	3017.4 (keratin)	3033.4
12.30	Bos sp.	H2, Sp2	PH	Bos sp./Bison sp.	1105.6	1192.6	1208.6	0	0	0	1427.7	1532	1580.8	1648.8	2131.4	2792.4	2853.4	2869.4	3017.4	3033.4
12.48	Capraovid	H2, Sp2		Capra sp.	1105.6	0	1196.6	1154	0	2044	1427.7	0	1580.8	1648.8	2131.4	2792.4	2883.4	2899.4	3077.4	3093.4
12.40	Capraovid	H2, Sp2		Ovis sp.	1105.6	1180.6	1196.6	1154	2028	0	1427.7	0	1580.8	1648.8	2131.4	2792.4	2882.2	2899.4	3017.4 (keratin)	3033.4
12.60	Capraovid	H2, Sp2	MA/MP	Ovis sp.	1105.6	1180.6	1196.6	1154	2028	0	1427.7	0	1580.8	1648.8	2131.4	2792.4	2882.2	2899.4	3017.4 (keratin)	3033.4
12.137	Capraovid	H2, Sp2	CR	Capra sp.	1105.6	1180.6	1196.6	1154	2028	2044	1427.7	0	1580.8	1648.8	2131.4	2792.4	2883.4	2899.4	3077.4	3093.4
1.181	LM1	H2, Sp2	LB	Ovis sp.	1105.6	1180.6	1196.6	1154	2028	2044	1427.7	0	1580.8	1648.8	2131.4	2792.4	2882.2	2899.4	3017.4 (keratin)	3033.4
12.121	Capraovid	H2, Sp2	CR	Ovis sp.	1105.6	1180.6	1196.6	1154	2028	2044	1427.7	0	1580.8	1648.8	2131.4	2792.4	2882.2	2899.4	3017.4 (keratin)	3033.4
1.84	LM1	H2, Sp2	LB	Capra sp.	1105.6	1180.6	1196.6	1154	2028	0	1427.7	0	1580.8	1648.8	2131.4	2792.4	2883.4	2899.4	3077.4	3093.4
12.124	Capraovid	H2, Sp2	CR	Ovis sp.	1105.6	1180.6	1196.6	1154	0	0	1427.7	0	1580.8	1648.8	2131.4	2792.4	2882.2	2899.4	3017.4 (keratin)	3033.4
1.183	LM1	H2, Sp2	LB	Capra sp.	1105.6	1180.6	1196.6	1154	0	0	1427.7	0	1580.8	1648.8	2131.4	2792.4	2883.4	2899.4	3077.4	3093.4
12.89	Capraovid	H2, Sp2	CT	Ovis sp.	1105.6	1180.6	1196.6	1154	2028	2044	1427.7	0	1580.8	1648.8	2131.4	2792.4	2882.2	2899.4	3017.4 (keratin)	3033.4
1.185	LM1	H2, Sp2	LB	Sus sp.	1105.6	1180.6	1196.6	0	0	0	1453.7	0	1550.8	1647.8	2131.1	2820.4	2883.4	2899.4	3017.4	3033.4
12.09	Capraovid	H2, Sp2		Capra sp.	1105.6	1180.6	1196.6	1154	0	0	1427.7	0	1580.8	1648.8	2131.4	2792.4	2883.4	2899.4	3077.4	3093.4
1.180	LM1	H2, Sp2	LB	Ovis sp.	1105.6	1180.6	1196.6	1154	2028	2044	1427.7	0	1580.8	1648.8	2131.4	2792.4	2882.2	2899.4	3017.4 (keratin)	3033.4
12.06	Capraovid	H2, Sp2		Ovis sp.	1105.6	1180.6	1196.6	1154	2028	2044	1427.7	0	1580.8	1648.8	2131.4	2792.4	2882.2	2899.4	3017.4	3033.4
1.03	LM1	H2, Sp2	LB	Capra sp.	1105.6	1180.6	1196.6	1154	0	0	1427.7	0	1580.8	1648.8	2131.4	2792.4	2883.4	2899.4	3077.4	3093.4
1.62	LM2	H2, Sp2	LB	Gazella sp.	1105.6	1180.6	1196.6	1182	2056	2072	1427.7	1532	1550.8	1648.8	2131.1	2792.4	2883.4	2899.4	3017.4 (keratin)	3033.4
12.142	Capraovid	H2, Sp2	CR	Capra sp.	1105.6	1180.6	1196.6	1154	0	0	1427.7	0	1580.8	1648.8	2131.4	2792.4	2883.4	2899.4	3077.4	3093.4
1.06	LM1	H2, Sp2	LB	Capra sp.	1105.6	1180.6	1196.6	1154	0	0	1427.7	0	1580.8	1648.8	2131.4	2792.4	2883.4	2899.4	3077.4	3093.4
12.12	Capraovid	H2, Sp2	MA/MP	Ovis sp.	1105.6	1180.6	1196.6	1154	2028	2044	1427.7	0	1580.8	1648.8	2131.4	2792.4	2882.2	2899.4	3017.4	3033.4
1.107	LM1	H2, Sp2	FB	Bos sp./Bison sp.	1105.6	1192.6	1208.6	0	0	0	1427.7	1532.8	1580.8	1648.8	2131.1	2792.4	2853.4	2869.4	3017.4	3033.4
1.184	LM1	H2, Sp2	LB	Capra sp.	1105.6	1180.6	1196.6	1154	0	0	1427.7	0	1580.8	1648.8	2131.4	2792.4	2883.4	2899.4	3077.4	3093.4
1.88	LM1	H2, Sp2	LB	Ovis sp.	1105.6	1180.6	1196.6	1154	2028	2044	1427.7	0	1580.8	1648.8	2131.4	2792.4	2882.2	2899.4	3017.4	3033.4
12.131	Capraovid	H2, Sp2	VE	Bos sp./Bison sp.	1105.6	1192.6	1208.6	0	0	0	1427.7	1532.8	1580.8	1648.8	2131.1	2792.4	2853.4	2869.4	3017.4	3033.4
1.135	LM1	H2, Sp2	FB	Capra sp.	1105.6	1180.6	1196.6	1154	0	0	1427.7	0	1580.8	1648.8	2131.4	2792.4	2883.4	2899.4	3077.4	3093.4
1.76	LM1	H2, Sp2	LB	Capra sp.	1105.6	1180.6	1196.6	1154	2028	2044	1427.7	0	1580.8	1648.8	2131.4	2792.4	2883.4	2899.4	3077.4	3093.4
12.81	Capraovid	H2, Sp2	CT	Capra sp.	1105.6	1180.6	1196.6	1154	0	0	1427.7	0	1580.8	1648.8	2131.4	2792.4	2883.4	2899.4	3077.4	3093.4
1.182	LM1	H2, Sp2	LB	Capra sp.	1105.6	1180.6	1196.6	1154	0	0	1427.7	0	1580.8	1648.8	2131.4	2792.4	2883.4	2899.4	3077.4	3093.4
12.87	Capraovid	H2, Sp2	CT	Capra sp.	1105.6	1180.6	1196.6	1154	0	0	1427.7	0	1580.8	1648.8	2131.4	2792.4	2883.4	2899.4	3077.4	3093.4
1.77	LM1	H2, Sp2	LB	Ovis sp.	1105.6	1180.6	1196.6	1154	2028	2044	1427.7	0	1580.8	1648.8	2131.4	2792.4	2882.2	2899.4	3017.4 (keratin)	3033.4
12.133	Capraovid	H2, Sp2	CR	Capra sp.	1105.6	1180.6	1196.6	1154	2028	2044	1427.7	0	1580.8	1648.8	2131.4	2792.4	2883.4	2899.4	3077.4	3093.4
16.27	LM2	H3, Sp1	LB	Capra sp.	1105.6	1180.6	1196.6	1154	2028	2044	1427.7	0	1580.8	1648.8	2131.4	2792.4	2883.4	2899.4	3077.4	3093.4
16.25	LM1	H3, Sp1	LB	Capra sp.	1105.6	1180.6	1196.6	1154	2028	2044	1427.7	0	1580.8	1648.8	2131.4	2792.4	2883.4	2899.4	3077.4	3093.4
16.1	LM1	H3, Sp1	LB	Capra sp.	1105.6	1180.6	1196.6	1154	2028	2044	1427.7	0	1580.8	1648.8	2131.4	2792.4	2883.4	2899.4	3077.4	3093.4
16.83	LM1	H3, Sp1	LB	Capra sp.	1105.6	1180.6	1196.6	1154	2028	2044	1427.7	0	1580.8	1648.8	2131.4	2792.4	2883.4	2899.4	3077.4	3093.4
16.38	LM1	H3, Sp1	LB	Capra sp.	1105.6	1180.6	1196.6	1154	2028	2044	1427.7	0	1580.8	1648.8	2131.4	2792.4	2883.4	2899.4	3077.4	3093.4
16.97	LM1	H3, Sp1	LB	Ovis sp.	1105.6	1180.6	1196.6	1154	2028	2044	1427.7	0	1580.8	1648.8	2131.4	2792.4	2882.2	2899.4	3017.4 (keratin)	3033.4
16.13	LM1	H3, Sp1	LB	Ovis sp.	1105.6	1180.6	1196.6	1154	2028	2044	1427.7	0	1580.8	1648.8	2131.4	2792.4	2882.2	2899.4	3017.4 (keratin)	3033.4
16.45	LM1	H3, Sp1	LB	Ovis sp.	1105.6	1180.6	1196.6	1154	2028	2044	1427.7	0	1580.8	1648.8	2131.4	2792.4	2882.2	2899.4	3017.4 (keratin)	3033.4
16.06	LM1	H3, Sp1	LB	Capra sp.	1105.6	1180.6	1196.6	1154	2028	2044	1427.7	0	1580.8	1648.8	2131.4	2792.4	2883.4	2899.4	3077.4	3093.4
16.88	LM1	H3, Sp1	LB	Ovis sp.	1105.6	1180.6	1196.6	1154	2028	2044	1427.7	0	1580.8	1648.8	2131.4	2792.4	2882.2	2899.4	3017.4 (keratin)	3033.4
16.12	LM1	H3, Sp1	LB	Capra sp.	1105.6	1180.6	1196.6	1154	2028	2044	1427.7	0	1580.8	1648.8	2131.4	2792.4	2883.4	2899.4	3077.4	3093.4
16.59	LM1	H3, Sp1	LB	Capra sp.	1105.6	1180.6	1196.6	1154	2028	2044	1427.7	0	1580.8	1648.8	2131.4	2792.4	2883.4	2899.4	3077.4	3093.4
16.44	LM1	H3, Sp1	LB	Ovis sp.	1105.6	1180.6	1196.6	1154	2028	2044	1427.7	0	1580.8	1648.8	2131.4	2792.4	2882.2	2899.4	3017.4 (keratin)	3033.4
16.1	LM1	H3, Sp1	LB	Sus sp.	1105.6	1180.6	1196.6	0	0	0	1453.7	0	1550.8	1647.8	2131.1	2820.4	2883.4	2899.4	3017.4	3033.4
16.37	LM2	H3, Sp1	LB	Capra sp.	1105.6	1180.6	1196.6	1154	2028	2044	1427.7	0	1580.8	1648.8	2131.4	2792.4	2883.4	2899.4	3077.4	3093.4
16.73	LM1	H3, Sp1	LB	Capra sp.	1105.6	1180.6	1196.6	1154	2028	2044	1427.7	0	1580.8	1648.8	2131.4	2792.4	2883.4	2899.4	3077.4	3093.4
16.107	LM1	H3, Sp1	FB	Capra sp.	1105.6	1180.6	1196.6	1154	2028	2044	1427.7	0	1580.8	1648.8	2131.4	2792.4	2883.4	2899.4	3077.4	3093.4
16.109	LM1	H3, Sp1	FB	Capra sp.	1105.6	1180.6	1196.6	1154	2028	2044	1427.7	0	1580.8	1648.8	2131.4	2792.4	2883.4	2899.4	3077.4	3093.4
16.112	LM1	H3, Sp1	FB	Capra sp.	1105.6	1180.6	1196.6	1154	2028	2044	1427.7	0	1580.8	1648.8	2131.4	2792.4	2883.4	2899.4	3077.4	3093.4
16.118	LM1	H3, Sp1	FB	Capra sp.	1105.6	1180.6	1196.6	1154	2028	2044	1427.7	0	1580.8	1648.8	2131.4	2792.4	2883.4	2899.4	3077.4	3093.4
16.133	LM1	H3, Sp1	FB	Capra sp.	1105.6	1180.6	1196.6	1154	2028	2044	1427.7	0	1580.8	1648.8	2131.4	2792.4	2883.4	2899.4	3077.4	3093.4
16.114	LM1	H3, Sp1	FB	Ovis sp.	1105.6	1180.6	1196.6	1154	2028	2044	1427.7	0	1580.8	1648.8	2131.4	2792.4	2882.2	2899.4	3017.4 (keratin)	3033.4
16.121	LM1	H3, Sp1	FB	Gazella sp.	1105.6	1180.6	1196.6	1182	2056	2072	1427.7	1532	1550.8	1648.8	2131.1	2792.4	2883.4	2899.4	3017.4 (keratin)	3033.4
16.115	LM1	H3, Sp1	FB	Capra sp.	1105.6	1180.6	1196.6	1154	2028	2044	1427.7	0	1580.8	1648.8	2131.4	2792.4	2883.4	2899.4	3077.4	3093.4
16.12	LM1	H3, Sp1	FB	Capra sp.	1105.6	1180.6	1196.6	1154	2028	2044	1427.7	0	1580.8	1648.8	2131.4	2792.4	2883.4	2899.4	3077.4	3093.4
16.106	LM1	H3, Sp1	FB	Capra sp.	1105.6	1180.6	1196.6	1154	2028	2044	1427.7	0	1580.8	1648.8	2131.4	2792.4	2883.4	2899.4	3077.4	3093.4
16.128	IM	H3, Sp1	FB	Ovis sp.	1105.6	1180.6	1196.6	1154	2028	2044	1427.7	0	1580.8	1648.8	2131.4	2792.4	2882.2	2899.4	3017.4 (keratin)	3033.4
16.134	LM1	H3, Sp1	FB	Ovis sp.	1105.6	1180.6	1196.6	1154	2028	2044	1427.7	0	1580.8	1648.8	2131.4	2792.4	2882.2	2899.4	3017.4 (keratin)	3033.4
16.122	LM1	H3, Sp1	FB	Capra sp.	1105.6	1180.6	1196.6	1154	2028	2044	1427.7	0	1580.8	1648.8	2131.4	2792.4	2883.4	2899.4	3077.4	3093.4
16.127	LM1	H3, Sp1	FB	Capra sp.	1105.6	1180.6	1196.6	1154	2028	2044	1427.7	0	1580.8	1648.8	2131.4	2792.4	2883.4	2899.4	3077.4	3093.4
16.117	LM1	H3, Sp1	FB	Bos sp./Bison sp.	1105.6	1192.6	1208.6	1182	2056	2072	1427.7	1532	1580.8	1648.8	2131.4	2792.4	2853.4	2869.4	3017.4	3033.4
16.119	LM1	H3, Sp1	FB	Capra sp.	1105.6	1180.6	1196.6	1154	2028	2044	1427.7	0	1580.8	1648.8	2131.4	2792.4	2883.4	2899.4	3077.4	3093.4
16.135	UNID	H3, Sp1	UNID	Capra sp.	1105.6	1180.6	1196.6	1154	2028	2044	1427.7	0	1580.8	1648.8	2131.4	2792.4	2883.4	2899.4	3077.4	3093.4
16.143	UNID	H3, Sp1	UNID	Gazella sp.	1105.6	1180.6	1196.6	1182	2056	2072	1427.7	1532	1550.8	1648.8	2131.1	2792.4	2883.4	2899.4	3017.4 (keratin)	3033.4
16.136	UNID	H3, Sp1	UNID	Ovis sp.	1105.6	1180.6	1196.6	1154	2028	2044	1427.7	0	1580.8	1648.8	2131.4	2792.4	2882.2	2899.4	3017.4 (keratin)	3033.4
16.144	UNID	H3, Sp1	UNID	Capra sp.	1105.6	1180.6	1196.6	1154	2028	2044	1427.7	0	1580.8	1648.8	2131.4	2792.4	2883.4	2899.4	3077.4	3093.4
16.145	UNID	H3, Sp1	UNID	Capra sp.	1105.6	1180.6	1196.6	1154	2028	2044	1427.7	0	1580.8	1648.8	2131.4	2792.4	2883.4	2899.4	3077.4	3093.4
16.138	UNID	H3, Sp1	UNID	Capra sp.	1105.6	1180.6	1196.6	1154	2028	2044	1427.7	0	1580.8	1648.8	2131.4	2792.4	2883.4	2899.4	3077.4	3093.4
16.146	UNID	H3, Sp1	UNID	Capra sp.	1105.6	1180.6	1196.6	1154	2028	2044	1427.7	0	1580.8	1648.8	2131.4	2792.4	2883.4	2899.4	3077.4	3093.4
16.139	UNID	H3, Sp1	UNID	Capra sp.	1105.6	1180.6	1196.6	1154	2028	2044	1427.7	0	1580.8	1648.8	2131.4	2792.4	2883.4	2899.4	3077.4	3093.4
16.147	UNID	H3, Sp1	UNID	Capra sp.	1105.6	1180.6	1196.6	1154	2028	2044	1427.7	0	1580.8	1648.8	2131.4	2792.4	2883.4	2899.4	3077.4	3093.4
16.14	UNID	H3, Sp1	UNID	Capra sp.	1105.6	1180.6	1196.6	1154	2028	2044	1427.7	0	1580.8	1648.8	2131.4	2792.4	2883.4	2899.4	3077.4	3093.4
16.148	UNID	H3, Sp1	UNID	Capra sp.	1105.6	1180.6	1196.6	1154	2028	2044	1427.7	0	1580.8	1648.8	2131.4	2792.4	2883.4	2899.4	3077.4	3093.4
16.141	UNID	H3, Sp1	UNID	Ovis sp.	1105.6	1180.6	1196.6	1154	2028	2044	1427.7	0	1580.8	1648.8	2131.4	2792.4	2882.2	2899.4	3017.4 (keratin)	3033.4
16.149	UNID	H3, Sp1	UNID	Capra sp.	1105.6	1180.6	1196.6	1154	2028	2044	1427.7	0	1580.8	1648.8	2131.4	2792.4	2883.4	2899.4	3077.4	3093.4
16.142	UNID	H3, Sp1	UNID	Capra sp.	1105.6	1180.6	1196.6	1154	2028	2044	1427.7	0	1580.8	1648.8	2131.4	2792.4	2883.4	2899.4	3077.4	3093.4
16.15	UNID	H3, Sp1	UNID	Sus sp.	1105.6	1180.6	1196.6	0	0	0	1453.7	0	1550.8	1647.8	2131.1	2820.4	2883.4	2899.4	3017.4	3033.4
13.93	Capraovid	H3, Sp1	M3	Capra sp.	1105.6	1180.6	1196.6	1154	2028	2044	1427.7	0	1580.8	1648.8	2131.4	2792.4	2883.4	2899.4	3077.4	3093.4
13.11	Capraovid	H3, Sp1		Ovis sp.	1105.6	1180.6	1196.6	1154	2028	2044	1427.7	0	1580.8	1648.8	2131.4	2792.4	2882.2	2899.4	3017.4 (keratin)	3033.4
13.08	Capraovid	H3, Sp1		Capra sp.	1105.6	1180.6	1196.6	1154	2028	2044	1427.7	0	1580.8	1648.8	2131.4	2792.4	2883.4	2899.4	3077.4	3093.4
13.01	Capraovid	H3, Sp1	MA/MP	Capra sp.	1105.6	1180.6	1196.6	1154	2028	2044	1427.7	0	1580.8	1648.8	2131.4	2792.4	2883.4	2899.4	3077.4	3093.4
13.16	Capraovid	H3, Sp1		Capra sp.	1105.6	1180.6	1196.6	1154	2028	2044	1427.7	0	1580.8	1648.8	2131.4	2792.4	2883.4	2899.4	3077.4	3093.4
13.56	Capraovid	H3, Sp1	CT	Gazella sp.	1105.6	1180.6	1196.6	1182	2056	2072	1427.7	1532	1550.8	1648.8	2131.1	2792.4	2883.4	2899.4	3017.4 (keratin)	3033.4
13.15	Capraovid	H3, Sp1	PH	Ovis sp.	1105.6	1180.6	1196.6	1154	2028	2044	1427.7	0	1580.8	1648.8	2131.4	2792.4	2882.2	2899.4	3017.4 (keratin)	3033.4
13.59	Capraovid	H3, Sp1	VE	Ovis sp.	1105.6	1180.6	1196.6	1154	2028	2044	1427.7	0	1580.8	1648.8	2131.4	2792.4	2882.2	2899.4	3017.4 (keratin)	3033.4
13.14	Capraovid	H3, Sp1	VE	Ovis sp.	1105.6	1180.6	1196.6	1154	2028	2044	1427.7	0	1580.8	1648.8	2131.4	2792.4	2882.2	2899.4	3017.4 (keratin)	3033.4
13.03	Capraovid	H3, Sp1	RA+UL	Capra sp.	1105.6	1180.6	1196.6	1154	2028	2044	1427.7	0	1580.8	1648.8	2131.4	2792.4	2883.4	2899.4	3077.4	3093.4
13.37	Capraovid	H3, Sp1	PHI	Capra sp.	1105.6	1180.6	1196.6	1154	2028	2044	1427.7	0	1580.8	1648.8	2131.4	2792.4	2883.4	2899.4	3077.4	3093.4
13.04	Capraovid	H3, Sp1		Capra sp.	1105.6	1180.6	1196.6	1154	2028	2044	1427.7	0	1580.8	1648.8	2131.4	2792.4	2883.4	2899.4	3077.4	3093.4
13.57	Capraovid	H3, Sp1	CT	Capra sp.	1105.6	1180.6	1196.6	1154	2028	2044	1427.7	0	1580.8	1648.8	2131.4	2792.4	2883.4	2899.4	3077.4	3093.4
17.05	LM1	H4, Sp1	LB	Ovis sp.	1105.6	1180.6	1196.6	1154	2028	2044	1427.7	0	1580.8	1648.8	2131.4	2792.4	2882.2	2899.4	3017.4 (keratin)	3033.4
17.2	LM1	H4, Sp1	LB	Capra sp.	1105.6	1180.6	1196.6	1154	2028	2044	1427.7	0	1580.8	1648.8	2131.4	2792.4	2883.4	2899.4	3077.4	3093.4
17.17	LM1	H4, Sp1	LB	Capra sp.	1105.6	1180.6	1196.6	1154	2028	2044	1427.7	0	1580.8	1648.8	2131.4	2792.4	2883.4	2899.4	3077.4	3093.4
17.12	LM1	H4, Sp1	LB	Ovis sp.	1105.6	1180.6	1196.6	1154	2028	2044	1427.7	0	1580.8	1648.8	2131.4	2792.4	2882.2	2899.4	3017.4 (keratin)	3033.4
17.1	LM1	H4, Sp1	LB	Ovis sp.	1105.6	1180.6	1196.6	1154	2028	2044	1427.7	0	1580.8	1648.8	2131.4	2792.4	2882.2	2899.4	3017.4 (keratin)	3033.4
17.59	LM1	H4, Sp1	LB	Bos sp./Bison sp.	1105.6	1192.6	1208.6	1182	2056	2072	1427.7	1532	1580.8	1648.8	2131.4	2792.4	2853.4	2869.4	3017.4	3033.4
17.07	LM1	H4, Sp1	LB	Capra sp.	1105.6	1180.6	1196.6	1154	2028	2044	1427.7	0	1580.8	1648.8	2131.4	2792.4	2883.4	2899.4	3077.4	3093.4
17.25	LM1	H4, Sp1	LB	Canis sp.	1105.6	1210.6	1226.6	0	0	0	1453.7	1576.8	1566.8	1609.8	2131.1	2820.4	2853.4	2869.4	2983.4	2999.4
17.6	LM1	H4, Sp1	LB	Ovis sp.	1105.6	1180.6	1196.6	1154	2028	2044	1427.7	0	1580.8	1648.8	2131.4	2792.4	2882.2	2899.4	3017.4 (keratin)	3033.4
17.36	LM1	H4, Sp1	LB	Capra sp.	1105.6	1180.6	1196.6	1154	2028	2044	1427.7	0	1580.8	1648.8	2131.4	2792.4	2883.4	2899.4	3077.4	3093.4
17.38	LM1	H4, Sp1	LB	Capra sp.	1105.6	1180.6	1196.6	1154	2028	2044	1427.7	0	1580.8	1648.8	2131.4	2792.4	2883.4	2899.4	3077.4	3093.4
17.41	LM1	H4, Sp1	LB	Ovis sp.	1105.6	1180.6	1196.6	1154	2028	2044	1427.7	0	1580.8	1648.8	2131.4	2792.4	2882.2	2899.4	3017.4 (keratin)	3033.4
17.45	LM1	H4, Sp1	LB	Bos sp./Bison sp.	1105.6	1192.6	1208.6	1182	2056	2072	1427.7	1532	1580.8	1648.8	2131.4	2792.4	2853.4	2869.4	3017.4	3033.4
17.62	LM1	H4, Sp1	FB	Capra sp.	1105.6	1180.6	1196.6	1154	2028	2044	1427.7	0	1580.8	1648.8	2131.4	2792.4	2883.4	2899.4	3077.4	3093.4
17.23	LM1	H4, Sp1	LB	Ovis sp.	1105.6	1180.6	1196.6	1154	2028	2044	1427.7	0	1580.8	1648.8	2131.4	2792.4	2882.2	2899.4	3017.4 (keratin)	3033.4
17.65	LM1	H4, Sp1	LB	Ovis sp.	1105.6	1180.6	1196.6	1154	2028	2044	1427.7	0	1580.8	1648.8	2131.4	2792.4	2882.2	2899.4	3017.4 (keratin)	3033.4
17.78	LM1	H4, Sp1	FB	Capra sp.	1105.6	1180.6	1196.6	1154	2028	2044	1427.7	0	1580.8	1648.8	2131.4	2792.4	2883.4	2899.4	3077.4	3093.4
17.9	LM1	H4, Sp1	FB	Capra sp.	1105.6	1180.6	1196.6	1154	2028	2044	1427.7	0	1580.8	1648.8	2131.4	2792.4	2883.4	2899.4	3077.4	3093.4
17.83	LM1	H4, Sp1	FB	Bos sp./Bison sp.	1105.6	1192.6	1208.6	1182	2056	2072	1427.7	1532	1580.8	1648.8	2131.4	2792.4	2853.4	2869.4	3017.4	3033.4
17.101	LM1	H4, Sp1	FB	Bos sp./Bison sp.	1105.6	1192.6	1208.6	1182	2056	2072	1427.7	1532	1580.8	1648.8	2131.4	2792.4	2853.4	2869.4	3017.4	3033.4
17.81	LM1	H4, Sp1	FB	Ovis sp.	1105.6	1180.6	1196.6	1154	2028	2044	1427.7	0	1580.8	1648.8	2131.4	2792.4	2882.2	2899.4	3017.4 (keratin)	3033.4
17.93	LM1	H4, Sp1	FB	Capra sp.	1105.6	1180.6	1196.6	1154	2028	2044	1427.7	0	1580.8	1648.8	2131.4	2792.4	2883.4	2899.4	3077.4	3093.4
17.79	LM1	H4, Sp1	FB	Ovis sp.	1105.6	1180.6	1196.6	1154	2028	2044	1427.7	0	1580.8	1648.8	2131.4	2792.4	2882.2	2899.4	3017.4 (keratin)	3033.4
17.85	LM1	H4, Sp1	FB	Capra sp.	1105.6	1180.6	1196.6	1154	2028	2044	1427.7	0	1580.8	1648.8	2131.4	2792.4	2883.4	2899.4	3077.4	3093.4
17.89	LM1	H4, Sp1	FB	Ovis sp.	1105.6	1180.6	1196.6	1154	2028	2044	1427.7	0	1580.8	1648.8	2131.4	2792.4	2882.2	2899.4	3017.4 (keratin)	3033.4
17.84	LM1	H4, Sp1	FB	Ovis sp.	1105.6	1180.6	1196.6	1154	2028	2044	1427.7	0	1580.8	1648.8	2131.4	2792.4	2882.2	2899.4	3017.4 (keratin)	3033.4
17.88	LM1	H4, Sp1	FB	Capra sp.	1105.6	1180.6	1196.6	1154	2028	2044	1427.7	0	1580.8	1648.8	2131.4	2792.4	2883.4	2899.4	3077.4	3093.4
17.96	LM1	H4, Sp1	FB	Capra sp.	1105.6	1180.6	1196.6	0	2028	2044	1427.7	0	1580.8	1648.8	2131.4	2792.4	2883.4	2899.4	3077.4	3093.4
17.92	LM1	H4, Sp1	FB	Ovis sp.	1105.6	1180.6	1196.6	1154	2028	2044	1427.7	0	1580.8	1648.8	2131.4	2792.4	2882.2	2899.4	3017.4 (keratin)	3033.4
17.91	LM1	H4, Sp1	FB	Capra sp.	1105.6	1180.6	1196.6	1154	2028	2044	1427.7	0	1580.8	1648.8	2131.4	2792.4	2883.4	2899.4	3077.4	3093.4
17.87	LM1	H4, Sp1	FB	Capra sp.	1105.6	1180.6	1196.6	0	2028	2044	1427.7	0	1580.8	1648.8	2131.4	2792.4	2883.4	2899.4	3077.4	3093.4
17.82	LM1	H4, Sp1	FB	Ovis sp.	1105.6	1180.6	1196.6	1154	0	0	1427.7	0	1580.8	1648.8	2131.4	2792.4	2882.2	2899.4	3017.4 (keratin)	3033.4
17.104	UNID	H4, Sp1	UNID	Capra sp.	1105.6	1180.6	1196.6	1154	2028	2044	1427.7	0	1580.8	1648.8	2131.4	2792.4	2883.4	2899.4	3077.4	3093.4
17.112	UNID	H4, Sp1	UNID	Capra sp.	1105.6	1180.6	1196.6	1154	0	0	1427.7	0	1580.8	1648.8	2131.4	2792.4	2883.4	2899.4	3077.4	3093.4
17.105	UNID	H4, Sp1	UNID	Ovis sp.	1105.6	1180.6	1196.6	1154	2028	2044	1427.7	0	1580.8	1648.8	2131.4	2792.4	2882.2	2899.4	3017.4 (keratin)	3033.4
17.113	UNID	H4, Sp1	UNID	Capra sp.	1105.6	1180.6	1196.6	1154	2028	2044	1427.7	0	1580.8	1648.8	2131.4	2792.4	2883.4	2899.4	3077.4	3093.4
17.106	UNID	H4, Sp1	UNID	Capra sp.	1105.6	1180.6	1196.6	1154	2028	2044	1427.7	0	1580.8	1648.8	2131.4	2792.4	2883.4	2899.4	3077.4	3093.4
17.114	UNID	H4, Sp1	UNID	Ovis sp.	1105.6	1180.6	1196.6	1154	2028	2044	1427.7	0	1580.8	1648.8	2131.4	2792.4	2882.2	2899.4	3017.4 (keratin)	3033.4
17.107	UNID	H4, Sp1	UNID	Ovis sp.	1105.6	1180.6	1196.6	1154	2028	2044	1427.7	0	1580.8	1648.8	2131.4	2792.4	2882.2	2899.4	3017.4 (keratin)	3033.4
17.115	UNID	H4, Sp1	UNID	Capra sp.	1105.6	1180.6	1196.6	1154	2028	2044	1427.7	0	1580.8	1648.8	2131.4	2792.4	2883.4	2899.4	3077.4	3093.4
17.108	UNID	H4, Sp1	UNID	Ovis sp.	1105.6	1180.6	1196.6	1154	2028	2044	1427.7	0	1580.8	1648.8	2131.4	2792.4	2882.2	2899.4	3017.4 (keratin)	3033.4
17.116	UNID	H4, Sp1	UNID	Ovis sp.	1105.6	1180.6	1196.6	1154	2028	2044	1427.7	0	1580.8	1648.8	2131.4	2792.4	2882.2	2899.4	3017.4 (keratin)	3033.4
17.109	UNID	H4, Sp1	UNID	Capra sp.	1105.6	1180.6	1196.6	1154	2028	2044	1427.7	0	1580.8	1648.8	2131.4	2792.4	2883.4	2899.4	3077.4	3093.4
17.117	UNID	H4, Sp1	UNID	Ursus arctos	1105.6	0	1233.6	0	0	0	1453.7	0	1566.8	0	2163.1	0	2853.4	2869.4	2957.4	0
17.11	UNID	H4, Sp1	UNID	Ovis sp.	1105.6	1180.6	1196.6	1154	2028	2044	1427.7	0	1580.8	1648.8	2131.4	2792.4	2882.2	2899.4	3017.4 (keratin)	3033.4
17.118	UNID	H4, Sp1	UNID	Capra sp.	1105.6	1180.6	1196.6	1154	2028	2044	1427.7	0	1580.8	1648.8	2131.4	2792.4	2883.4	2899.4	3077.4	3093.4
17.111	UNID	H4, Sp1	UNID	Ovis sp.	1105.6	1180.6	1196.6	1154	2028	2044	1427.7	0	1580.8	1648.8	2131.4	2792.4	2882.2	2899.4	3017.4 (keratin)	3033.4
17.119	UNID	H4, Sp1	UNID	Ovis sp.	1105.6	1180.6	1196.6	1154	2028	2044	1427.7	0	1580.8	1648.8	2131.4	2792.4	2882.2	2899.4	3017.4 (keratin)	3033.4
11.3	Capraovid	H4, Sp1	CT	Bos sp./Bison sp.	1105.6	1192.6	1208.6	1182	2056	2072	1427.7	1532	1580.8	1648.8	2131.4	2792.4	2853.4	2869.4	3017.4	3033.4
11.51	Capraovid	H4, Sp1	CR	Ovis sp.	1105.6	1180.6	1196.6	1154	2028	2044	1427.7	0	1580.8	1648.8	2131.4	2792.4	2882.2	2899.4	3017.4 (keratin)	3033.4
11.03	Capraovid	H4, Sp1	MC	Ovis sp.	1105.6	1180.6	1196.6	1154	2028	2044	1427.7	0	1580.8	1648.8	2131.4	2792.4	2882.2	2899.4	3017.4 (keratin)	3033.4
11.38	Capraovid	H4, Sp1	CT	Capra sp.	1105.6	1180.6	1196.6	1154	2028	2044	1427.7	0	1580.8	1648.8	2131.4	2792.4	2883.4	2899.4	3077.4	3093.4
11.36	Capraovid	H4, Sp1	CT	Capra sp.	1105.6	1180.6	1196.6	1154	2028	2044	1427.7	0	1580.8	1648.8	2131.4	2792.4	2883.4	2899.4	3077.4	3093.4
11.37	Capraovid	H4, Sp1	CT	Capra sp.	1105.6	1180.6	1196.6	1154	2028	2044	1427.7	0	1580.8	1648.8	2131.4	2792.4	2883.4	2899.4	3077.4	3093.4
11.44	Capraovid	H4, Sp1	CR	Ovis sp.	1105.6	1180.6	1196.6	1154	2028	2044	1427.7	0	1580.8	1648.8	2131.4	2792.4	2882.2	2899.4	3017.4 (keratin)	3033.4
11.16	Capraovid	H4, Sp1		Capra sp.	1105.6	1180.6	1196.6	1154	2028	2044	1427.7	0	1580.8	1648.8	2131.4	2792.4	2883.4	2899.4	3077.4	3093.4
11.02	Capraovid	H4, Sp1	MC	Capra sp.	1105.6	1180.6	1196.6	1154	2028	2044	1427.7	0	1580.8	1648.8	2131.4	2792.4	2883.4	2899.4	3077.4	3093.4
11.45	Capraovid	H4, Sp1	CR	Bos sp./Bison sp.	1105.6	1192.6	1208.6	1182	2056	2072	1427.7	1532	1580.8	1648.8	2131.4	2792.4	2853.4	2869.4	3017.4	3033.4
11.35	Capraovid	H4, Sp1	CT	Capra sp.	1105.6	1180.6	1196.6	1154	2028	2044	1427.7	0	1580.8	1648.8	2131.4	2792.4	2883.4	2899.4	3077.4	3093.4
11.33	Capraovid	H4, Sp1	CT	Capra sp.	1105.6	1180.6	1196.6	1154	2028	2044	1427.7	0	1580.8	1648.8	2131.4	2792.4	2883.4	2899.4	3077.4	3093.4
11.01	Capraovid	H4, Sp1		Capra sp.	1105.6	1180.6	1196.6	1154	2028	2044	1427.7	0	1580.8	1648.8	2131.4	2792.4	2883.4	2899.4	3077.4	3093.4
11.69	NM	H4, Sp1	MA/MP	Capra sp.	1105.6	1180.6	1196.6	1154	2028	2044	1427.7	0	1580.8	1648.8	2131.4	2792.4	2883.4	2899.4	3077.4	3093.4
11.47	Capraovid	H4, Sp1	CR	Sus sp.	1105.6	1180.6	1196.6	0	0	0	1453.7	0	1550.8	1647.8	2131.1	2820.4	2883.4	2899.4	3017.4	3033.4
11.76	Capraovid	H4, Sp1	P/M	Sus sp.	1105.6	1180.6	1196.6	0	0	0	1453.7	0	1550.8	1647.8	2131.1	2820.4	2883.4	2899.4	3017.4	3033.4
19.01	LM1	H4, Sp2	LB	Ovis sp.	1105.6	1180.6	1196.6	1154	2028	2044	1427.7	0	1580.8	1648.8	2131.4	2792.4	2882.2	2899.4	3017.4 (keratin)	3033.4
19.21	LM1	H4, Sp2	LB	Bos sp./Bison sp.	1105.6	1192.6	1208.6	1182	2056	2072	1427.7	1532	1580.8	1648.8	2131.4	2792.4	2853.4	2869.4	3017.4	3033.4
19.09	LM1	H4, Sp2	LB	Capra sp.	1105.6	1180.6	1196.6	1154	2028	2044	1427.7	0	1580.8	1648.8	2131.4	2792.4	2883.4	2899.4	3077.4	3093.4
19.15	LM1	H4, Sp2	LB	Capra sp.	1105.6	1180.6	1196.6	1154	2028	2044	1427.7	0	1580.8	1648.8	2131.4	2792.4	2883.4	2899.4	3077.4	3093.4
19.08	LM1	H4, Sp2	LB	Capra sp.	1105.6	1180.6	1196.6	1154	2028	2044	1427.7	0	1580.8	1648.8	2131.4	2792.4	2883.4	2899.4	3077.4	3093.4
19.35	LM1	H4, Sp2	LB	Bos sp./Bison sp.	1105.6	1192.6	1208.6	1182	2056	2072	1427.7	1532	1580.8	1648.8	2131.4	2792.4	2853.4	2869.4	3017.4	3033.4
19.1	LM1	H4, Sp2	LB	Ovis sp.	1105.6	1180.6	1196.6	1154	2028	2044	1427.7	0	1580.8	1648.8	2131.4	2792.4	2882.2	2899.4	3017.4 (keratin)	3033.4
19.44	LM1	H4, Sp2	LB	Capra sp.	1105.6	1180.6	1196.6	1154	2028	2044	1427.7	0	1580.8	1648.8	2131.4	2792.4	2883.4	2899.4	3077.4	3093.4
19.27	LM1	H4, Sp2	LB	Gazella sp.	1105.6	1180.6	1196.6	1182	2056	2072	1427.7	1532	1550.8	1648.8	2131.1	2792.4	2883.4	2899.4	3017.4 (keratin)	3033.4
19.12	LM1	H4, Sp2	LB	Capra sp.	1105.6	1180.6	1196.6	1154	2028	2044	1427.7	0	1580.8	1648.8	2131.4	2792.4	2883.4	2899.4	3077.4	3093.4
19.31	LM1	H4, Sp2	LB	Ovis sp.	1105.6	1180.6	1196.6	1154	2028	2044	1427.7	0	1580.8	1648.8	2131.4	2792.4	2882.2	2899.4	3017.4 (keratin)	3033.4
19.52	LM1	H4, Sp2	LB	Capra sp.	1105.6	1180.6	1196.6	1154	2028	2044	1427.7	0	1580.8	1648.8	2131.4	2792.4	2883.4	2899.4	3077.4	3093.4
19.4	LM1	H4, Sp2	LB	Ovis sp.	1105.6	1180.6	1196.6	1154	2028	2044	1427.7	0	1580.8	1648.8	2131.4	2792.4	2882.2	2899.4	3017.4 (keratin)	3033.4
19.23	LM2	H4, Sp2	LB	Ursus arctos	1105.6	1217.6	1233.6	0	0	0	1453.7	0	1566.8	1609.8	2163.1	0	2853.4	2869.4	2957.4	2973.4
19.43	LM1	H4, Sp2	LB	Capra sp.	1105.6	1180.6	1196.6	1154	2028	2044	1427.7	0	1580.8	1648.8	2131.4	2792.4	2883.4	2899.4	3077.4	3093.4
19.38	LM1	H4, Sp2	LB	Capra sp.	1105.6	1180.6	1196.6	1154	2028	2044	1427.7	0	1580.8	1648.8	2131.4	2792.4	2883.4	2899.4	3077.4	3093.4
19.58	LM1	H4, Sp2	FB	Ovis sp.	1105.6	1180.6	1196.6	1154	2028	2044	1427.7	0	1580.8	1648.8	2131.4	2792.4	2882.2	2899.4	3017.4 (keratin)	3033.4
19.87	LM1	H4, Sp2	FB	Capra sp.	1105.6	1180.6	1196.6	1154	2028	2044	1427.7	0	1580.8	1648.8	2131.4	2792.4	2883.4	2899.4	3077.4	3093.4
19.59	LM1	H4, Sp2	FB	Bos sp./Bison sp.	1105.6	1192.6	1208.6	1182	2056	2072	1427.7	1532	1580.8	1648.8	2131.4	2792.4	2853.4	2869.4	3017.4	3033.4
19.74	IM	H4, Sp2	FB	Ovis sp.	1105.6	1180.6	1196.6	1154	2028	2044	1427.7	0	1580.8	1648.8	2131.4	2792.4	2882.2	2899.4	3017.4 (keratin)	3033.4
19.64	LM1	H4, Sp2	FB	Capra sp.	1105.6	1180.6	1196.6	1154	2028	2044	1427.7	0	1580.8	1648.8	2131.4	2792.4	2883.4	2899.4	3077.4	3093.4
19.66	LM1	H4, Sp2	FB	Ovis sp.	1105.6	1180.6	1196.6	1154	2028	2044	1427.7	0	1580.8	1648.8	2131.4	2792.4	2882.2	2899.4	3017.4 (keratin)	3033.4
19.62	LM1	H4, Sp2	FB	Capra sp.	1105.6	1180.6	1196.6	1154	2028	2044	1427.7	0	1580.8	1648.8	2131.4	2792.4	2883.4	2899.4	3077.4	3093.4
19.69	LM1	H4, Sp2	FB	Gazella sp.	1105.6	1180.6	1196.6	1182	2056	2072	1427.7	1532	1550.8	1648.8	2131.1	2792.4	2883.4	2899.4	3017.4 (keratin)	3033.4
19.81	LM1	H4, Sp2	FB	Capra sp.	1105.6	1180.6	1196.6	1154	2028	2044	1427.7	0	1580.8	1648.8	2131.4	2792.4	2883.4	2899.4	3077.4	3093.4
19.75	LM1	H4, Sp2	FB	Capra sp.	1105.6	1180.6	1196.6	1154	2028	2044	1427.7	0	1580.8	1648.8	2131.4	2792.4	2883.4	2899.4	3077.4	3093.4
19.84	LM1	H4, Sp2	FB	Ovis sp.	1105.6	1180.6	1196.6	1154	2028	2044	1427.7	0	1580.8	1648.8	2131.4	2792.4	2882.2	2899.4	3017.4 (keratin)	3033.4
19.8	LM1	H4, Sp2	FB	Ovis sp.	1105.6	1180.6	1196.6	1154	2028	2044	1427.7	0	1580.8	1648.8	2131.4	2792.4	2882.2	2899.4	3017.4 (keratin)	3033.4
19.72	LM1	H4, Sp2	FB	Ovis sp.	1105.6	1180.6	1196.6	1154	2028	2044	1427.7	0	1580.8	1648.8	2131.4	2792.4	2882.2	2899.4	3017.4 (keratin)	3033.4
19.76	LM1	H4, Sp2	FB	Capra sp.	1105.6	1180.6	1196.6	1154	2028	2044	1427.7	0	1580.8	1648.8	2131.4	2792.4	2883.4	2899.4	3077.4	3093.4
19.73	LM1	H4, Sp2	FB	Capra sp.	1105.6	1180.6	1196.6	1154	2028	2044	1427.7	0	1580.8	1648.8	2131.4	2792.4	2883.4	2899.4	3077.4	3093.4
19.89	UNID	H4, Sp2	UNID	Ovis sp.	1105.6	1180.6	1196.6	1154	2028	2044	1427.7	0	1580.8	1648.8	2131.4	2792.4	2882.2	2899.4	3017.4 (keratin)	3033.4
19.97	UNID	H4, Sp2	UNID	Capra sp.	1105.6	1180.6	1196.6	1154	2028	2044	1427.7	0	1580.8	1648.8	2131.4	2792.4	2883.4	2899.4	3077.4	3093.4
19.9	UNID	H4, Sp2	UNID	Ovis sp.	1105.6	1180.6	1196.6	1154	2028	2044	1427.7	0	1580.8	1648.8	2131.4	2792.4	2882.2	2899.4	3017.4 (keratin)	3033.4
19.98	UNID	H4, Sp2	UNID	Capra sp.	1105.6	1180.6	1196.6	1154	2028	2044	1427.7	0	1580.8	1648.8	2131.4	2792.4	2883.4	2899.4	3077.4	3093.4
19.91	UNID	H4, Sp2	UNID	Gazella sp.	1105.6	1180.6	1196.6	1182	2056	2072	1427.7	1532	1550.8	1648.8	2131.1	2792.4	2883.4	2899.4	3017.4 (keratin)	3033.4
19.99	UNID	H4, Sp2	UNID	Gazella sp.	1105.6	1180.6	1196.6	1182	2056	2072	1427.7	1532	1550.8	1648.8	2131.1	2792.4	2883.4	2899.4	3017.4 (keratin)	3033.4
19.92	UNID	H4, Sp2	UNID	Capra sp.	1105.6	1180.6	1196.6	1154	2028	2044	1427.7	0	1580.8	1648.8	2131.4	2792.4	2883.4	2899.4	3077.4	3093.4
19.1	UNID	H4, Sp2	UNID	Capra sp.	1105.6	1180.6	1196.6	1154	2028	2044	1427.7	0	1580.8	1648.8	2131.4	2792.4	2883.4	2899.4	3077.4	3093.4
19.93	UNID	H4, Sp2	UNID	Capra sp.	1105.6	1180.6	1196.6	1154	2028	2044	1427.7	0	1580.8	1648.8	2131.4	2792.4	2883.4	2899.4	3077.4	3093.4
19.101	UNID	H4, Sp2	UNID	Capra sp.	1105.6	1180.6	1196.6	1154	2028	2044	1427.7	0	1580.8	1648.8	2131.4	2792.4	2883.4	2899.4	3077.4	3093.4
19.94	UNID	H4, Sp2	UNID	Capra sp.	1105.6	1180.6	1196.6	1154	2028	2044	1427.7	0	1580.8	1648.8	2131.4	2792.4	2883.4	2899.4	3077.4	3093.4
19.102	UNID	H4, Sp2	UNID	Capra sp.	1105.6	1180.6	1196.6	1154	2028	2044	1427.7	0	1580.8	1648.8	2131.4	2792.4	2883.4	2899.4	3077.4	3093.4
19.95	UNID	H4, Sp2	UNID	Capra sp.	1105.6	1180.6	1196.6	1154	2028	2044	1427.7	0	1580.8	1648.8	2131.4	2792.4	2883.4	2899.4	3077.4	3093.4
19.103	UNID	H4, Sp2	UNID	Bos sp./Bison sp.	1105.6	1192.6	1208.6	1182	2056	2072	1427.7	1532	1580.8	1648.8	2131.4	2792.4	2853.4	2869.4	3017.4	3033.4
19.96	UNID	H4, Sp2	UNID	Lepus sp.	1105.6	0	1221.6	0	0	0	1453.7	0	1566.8 /1592.8	0	2129.1	2808/ 2836	2883.4	2899.4	2957.4	2973.4
19.104	UNID	H4, Sp2	UNID	Ovis sp.	1105.6	1180.6	1196.6	1154	2028	2044	1427.7	0	1580.8	1648.8	2131.4	2792.4	2882.2	2899.4	3017.4 (keratin)	3033.4
8.22	Capraovid	H4, Sp2	CT	Ovis sp.	1105.6	1180.6	1196.6	1154	2028	2044	1427.7	0	1580.8	1648.8	2131.4	2792.4	2882.2	2899.4	3017.4 (keratin)	3033.4
8.21	Bos	H4, Sp2	CT	Bos sp./Bison sp.	1105.6	1192.6	1208.6	1182	2056	2072	1427.7	1532	1580.8	1648.8	2131.4	2792.4	2853.4	2869.4	3017.4	3033.4
8.02	Capraovid	H4, Sp2	SC	Capra sp.	1105.6	1180.6	1196.6	1154	2028	2044	1427.7	0	1580.8	1648.8	2131.4	2792.4	2883.4	2899.4	3077.4	3093.4
8.37	Capraovid	H4, Sp2	VE	Capra sp.	1105.6	1180.6	1196.6	1154	2028	2044	1427.7	0	1580.8	1648.8	2131.4	2792.4	2883.4	2899.4	3077.4	3093.4
8.45	Capraovid	H4, Sp2	CR	Capra sp.	1105.6	1180.6	1196.6	1154	2028	2044	1427.7	0	1580.8	1648.8	2131.4	2792.4	2883.4	2899.4	3077.4	3093.4
8.01	Capraovid	H4, Sp2	HU	Ovis sp.	1105.6	1180.6	1196.6	1154	2028	2044	1427.7	0	1580.8	1648.8	2131.4	2792.4	2882.2	2899.4	3017.4 (keratin)	3033.4
8.07	Capraovid	H4, Sp2	MA/MP	Capra sp.	1105.6	1180.6	1196.6	1154	2028	2044	1427.7	0	1580.8	1648.8	2131.4	2792.4	2883.4	2899.4	3077.4	3093.4
8.48	Capraovid	H4, Sp2	CR	Ovis sp.	1105.6	1180.6	1196.6	1154	2028	2044	1427.7	0	1580.8	1648.8	2131.4	2792.4	2882.2	2899.4	3017.4 (keratin)	3033.4
18.38	LM1	H5'	LB	Capra sp.	1105.6	1180.6	1196.6	1154	2028	2044	1427.7	0	1580.8	1648.8	2131.4	2792.4	2883.4	2899.4	3077.4	3093.4
3.29	LM1	H5	LB	Gazella sp.	1105.6	1180.6	1196.6	1182	2056	2072	1427.7	1532	1550.8	1648.8	2131.1	2792.4	2883.4	2899.4	3017.4 (keratin)	3033.4
18.15	IM	H5'	LB	Ovis sp.	1105.6	1180.6	1196.6	1154	2028	2044	1427.7	0	1580.8	1648.8	2131.4	2792.4	2882.2	2899.4	3017.4 (keratin)	3033.4
3.27	LM1	H5	LB	Bos sp./Bison sp.	1105.6	1192.6	1208.6	1182	2056	2072	1427.7	1532	1580.8	1648.8	2131.4	2792.4	2853.4	2869.4	3017.4	3033.4
18.06	LM1	H5'	LB	Capra sp.	1105.6	1180.6	1196.6	1154	2028	2044	1427.7	0	1580.8	1648.8	2131.4	2792.4	2883.4	2899.4	3077.4	3093.4
18.16	IM	H5'	LB	Ovis sp.	1105.6	1180.6	1196.6	1154	2028	2044	1427.7	0	1580.8	1648.8	2131.4	2792.4	2882.2	2899.4	3017.4 (keratin)	3033.4
18.18	LM1	H5'	LB	Capra sp.	1105.6	1180.6	1196.6	1154	2028	2044	1427.7	0	1580.8	1648.8	2131.4	2792.4	2883.4	2899.4	3077.4	3093.4
18.21	LM1	H5'	LB	Ovis sp.	1105.6	1180.6	1196.6	1154	2028	2044	1427.7	0	1580.8	1648.8	2131.4	2792.4	2882.2	2899.4	3017.4 (keratin)	3033.4
3.09	LM1	H5	LB	Capra sp.	1105.6	1180.6	1196.6	1154	2028	2044	1427.7	0	1580.8	1648.8	2131.4	2792.4	2883.4	2899.4	3077.4	3093.4
18.24	LM1	H5'	LB	Capra sp.	1105.6	1180.6	1196.6	1154	2028	2044	1427.7	0	1580.8	1648.8	2131.4	2792.4	2883.4	2899.4	3077.4	3093.4
3.03	LM1	H5	LB	Bos sp./Bison sp.	1105.6	1192.6	1208.6	1182	2056	2072	1427.7	1532	1580.8	1648.8	2131.4	2792.4	2853.4	2869.4	3017.4	3033.4
18.23	LM1	H5'	LB	Gazella sp.	1105.6	1180.6	1196.6	1182	2056	2072	1427.7	1532	1550.8	1648.8	2131.1	2792.4	2883.4	2899.4	3017.4 (keratin)	3033.4
3.14	LM1	H5	LB	Gazella sp.	1105.6	1180.6	1196.6	1182	2056	2072	1427.7	1532	1550.8	1648.8	2131.1	2792.4	2883.4	2899.4	3017.4 (keratin)	3033.4
18.3	IM	H5'	LB	Ovis sp.	1105.6	1180.6	1196.6	1154	2028	2044	1427.7	0	1580.8	1648.8	2131.4	2792.4	2882.2	2899.4	3017.4 (keratin)	3033.4
3.11	LM1	H5	LB	Bos sp./Bison sp.	1105.6	1192.6	1208.6	1182	2056	2072	1427.7	1532	1580.8	1648.8	2131.4	2792.4	2853.4	2869.4	3017.4	3033.4
18.11	LM1	H5'	LB	Ovis sp.	1105.6	1180.6	1196.6	1154	2028	2044	1427.7	0	1580.8	1648.8	2131.4	2792.4	2882.2	2899.4	3017.4 (keratin)	3033.4
3.4	LM2	H5	FB	Bos sp./Bison sp.	1105.6	1192.6	1208.6	1182	2056	2072	1427.7	1532	1580.8	1648.8	2131.4	2792.4	2853.4	2869.4	3017.4	3033.4
18.34	LM1	H5'	FB	Bos sp./Bison sp.	1105.6	1192.6	1208.6	1182	2056	2072	1427.7	1532	1580.8	1648.8	2131.4	2792.4	2853.4	2869.4	3017.4	3033.4
3.41	LM1	H5	FB	Ovis sp.	1105.6	1180.6	1196.6	1154	2028	2044	1427.7	0	1580.8	1648.8	2131.4	2792.4	2882.2	2899.4	3017.4 (keratin)	3033.4
18.36	LM1	H5'	FB	Ovis sp.	1105.6	1180.6	1196.6	1154	2028	2044	1427.7	0	1580.8	1648.8	2131.4	2792.4	2882.2	2899.4	3017.4 (keratin)	3033.4
3.43	LM1	H5	FB	Capra sp.	1105.6	1180.6	1196.6	1154	2028	2044	1427.7	0	1580.8	1648.8	2131.4	2792.4	2883.4	2899.4	3077.4	3093.4
18.47	LM1	H5'	FB	Ovis sp.	1105.6	1180.6	1196.6	1154	2028	2044	1427.7	0	1580.8	1648.8	2131.4	2792.4	2882.2	2899.4	3017.4 (keratin)	3033.4
3.45	LM1	H5	FB	Capra sp.	1105.6	1180.6	1196.6	1154	2028	2044	1427.7	0	1580.8	1648.8	2131.4	2792.4	2883.4	2899.4	3077.4	3093.4
3.38	LM1	H5	FB	Ovis sp.	1105.6	1180.6	1196.6	1154	2028	2044	1427.7	0	1580.8	1648.8	2131.4	2792.4	2882.2	2899.4	3017.4 (keratin)	3033.4
3.6	LM1	H5	FB	Ovis sp.	1105.6	1180.6	1196.6	1154	2028	2044	1427.7	0	1580.8	1648.8	2131.4	2792.4	2882.2	2899.4	3017.4 (keratin)	3033.4
18.367	SM	H5'	FB	Capra sp.	1105.6	1180.6	1196.6	1154	2028	2044	1427.7	0	1580.8	1648.8	2131.4	2792.4	2883.4	2899.4	3077.4	3093.4
3.42	LM1	H5	FB	Ovis sp.	1105.6	1180.6	1196.6	1154	2028	2044	1427.7	0	1580.8	1648.8	2131.4	2792.4	2882.2	2899.4	3017.4 (keratin)	3033.4
18.33	LM1	H5'	FB	Ovis sp.	1105.6	1180.6	1196.6	1154	2028	2044	1427.7	0	1580.8	1648.8	2131.4	2792.4	2882.2	2899.4	3017.4 (keratin)	3033.4
3.39	LM1	H5	FB	Ovis sp.	1105.6	1180.6	1196.6	1154	2028	2044	1427.7	0	1580.8	1648.8	2131.4	2792.4	2882.2	2899.4	3017.4 (keratin)	3033.4
18.35	LM1	H5'	FB	Capra sp.	1105.6	1180.6	1196.6	1154	2028	2044	1427.7	0	1580.8	1648.8	2131.4	2792.4	2883.4	2899.4	3077.4	3093.4
3.52	UNID	H5	UNID	Ovis sp.	1105.6	1180.6	1196.6	1154	2028	2044	1427.7	0	1580.8	1648.8	2131.4	2792.4	2882.2	2899.4	3017.4 (keratin)	3033.4
18.39	UNID	H5'	UNID	Ovis sp.	1105.6	1180.6	1196.6	1154	2028	2044	1427.7	0	1580.8	1648.8	2131.4	2792.4	2882.2	2899.4	3017.4 (keratin)	3033.4
3.53	UNID	H5	UNID	Bos sp./Bison sp.	1105.6	1192.6	1208.6	1182	2056	2072	1427.7	1532	1580.8	1648.8	2131.4	2792.4	2853.4	2869.4	3017.4	3033.4
3.54	UNID	H5	UNID	Capra sp.	1105.6	1180.6	1196.6	1154	2028	2044	1427.7	0	1580.8	1648.8	2131.4	2792.4	2883.4	2899.4	3077.4	3093.4
18.41	UNID	H5'	UNID	Ovis sp.	1105.6	1180.6	1196.6	1154	2028	2044	1427.7	0	1580.8	1648.8	2131.4	2792.4	2882.2	2899.4	3017.4 (keratin)	3033.4
3.55	UNID	H5	UNID	Gazella sp.	1105.6	1180.6	1196.6	1182	2056	2072	1427.7	1532	1550.8	1648.8	2131.1	2792.4	2883.4	2899.4	3017.4 (keratin)	3033.4
18.42	UNID	H5'	UNID	Sus sp.	1105.6	1180.6	1196.6	0	0	0	1453.7	0	1550.8	1647.8	2131.1	2820.4	2883.4	2899.4	3017.4	3033.4
3.56	UNID	H5	UNID	Bos sp./Bison sp.	1105.6	1192.6	1208.6	1182	2056	2072	1427.7	1532	1580.8	1648.8	2131.4	2792.4	2853.4	2869.4	3017.4	3033.4
18.43	UNID	H5'	UNID	Capra sp.	1105.6	1180.6	1196.6	1154	2028	2044	1427.7	0	1580.8	1648.8	2131.4	2792.4	2883.4	2899.4	3077.4	3093.4
3.57	UNID	H5	UNID	Ovis sp.	1105.6	1180.6	1196.6	1154	2028	2044	1427.7	0	1580.8	1648.8	2131.4	2792.4	2882.2	2899.4	3017.4 (keratin)	3033.4
18.44	UNID	H5'	UNID	Bos sp./Bison sp.	1105.6	1192.6	1208.6	1182	2056	2072	1427.7	1532	1580.8	1648.8	2131.4	2792.4	2853.4	2869.4	3017.4	3033.4
3.58	UNID	H5	UNID	Capra sp.	1105.6	1180.6	1196.6	1154	2028	2044	1427.7	0	1580.8	1648.8	2131.4	2792.4	2883.4	2899.4	3077.4	3093.4
18.45	UNID	H5'	UNID	Capra sp.	1105.6	1180.6	1196.6	1154	2028	2044	1427.7	0	1580.8	1648.8	2131.4	2792.4	2883.4	2899.4	3077.4	3093.4
3.59	UNID	H5	UNID	Ovis sp.	1105.6	1180.6	1196.6	1154	2028	2044	1427.7	0	1580.8	1648.8	2131.4	2792.4	2882.2	2899.4	3017.4 (keratin)	3033.4
5.01	Capraovid	H5'		Ovis sp.	1105.6	1180.6	1196.6	1154	2028	2044	1427.7	0	1580.8	1648.8	2131.4	2792.4	2882.2	2899.4	3017.4 (keratin)	3033.4
5.24	Capraovid	H5'	CR	Capra sp.	1105.6	1180.6	1196.6	1154	2028	2044	1427.7	0	1580.8	1648.8	2131.4	2792.4	2883.4	2899.4	3077.4	3093.4
5.13	Capraovid	H5'	UL	Lutra sp., Mustela sp. Martes sp.	1105.6	0	1235.6	0	0	0	1453.7	0	1566.8	0	2147.1	2820.4	2853.4	2869.4	2983.4	2999.4
5.02	Capraovid	H5'		Ovis sp.	1105.6	1180.6	1196.6	1154	2028	2044	1427.7	0	1580.8	1648.8	2131.4	2792.4	2882.2	2899.4	3017.4 (keratin)	3033.4
5.25	Capraovid	H5'		Capra sp.	1105.6	1180.6	1196.6	1154	2028	2044	1427.7	0	1580.8	1648.8	2131.4	2792.4	2883.4	2899.4	3077.4	3093.4
5.19	Capraovid	H5'	CR	Ovis sp.	1105.6	1180.6	1196.6	1154	2028	2044	1427.7	0	1580.8	1648.8	2131.4	2792.4	2882.2	2899.4	3017.4 (keratin)	3033.4
5.18	Capraovid	H5'	CT	Ovis sp.	1105.6	1180.6	1196.6	1154	2028	2044	1427.7	0	1580.8	1648.8	2131.4	2792.4	2882.2	2899.4	3017.4 (keratin)	3033.4
5.15	Capraovid	H5'		Ovis sp.	1105.6	1180.6	1196.6	1154	2028	2044	1427.7	0	1580.8	1648.8	2131.4	2792.4	2882.2	2899.4	3017.4 (keratin)	3033.4
18.46	UNID	H5'	UNID	Bos sp./Bison sp.	1105.6	1192.6	1208.6	1182	2056	2072	1427.7	1532	1580.8	1648.8	2131.4	2792.4	2853.4	2869.4	3017.4	3033.4
7.41	Capraovid	H5	CT	Capra sp.	1105.6	1180.6	1196.6	1154	2028	2044	1427.7	0	1580.8	1648.8	2131.4	2792.4	2883.4	2899.4	3077.4	3093.4
18.17	IM	H5'	FB	Capra sp.	1105.6	1180.6	1196.6	1154	2028	2044	1427.7	0	1580.8	1648.8	2131.4	2792.4	2883.4	2899.4	3077.4	3093.4
7.13	Capraovid	H5	MA/MP	Capra sp.	1105.6	1180.6	1196.6	1154	2028	2044	1427.7	0	1580.8	1648.8	2131.4	2792.4	2883.4	2899.4	3077.4	3093.4
7.58	Capraovid	H5	P/M	Capra sp.	1105.6	1180.6	1196.6	1154	2028	2044	1427.7	0	1580.8	1648.8	2131.4	2792.4	2883.4	2899.4	3077.4	3093.4
8.4	Capraovid	H4, Sp2	CR	Capra sp.	1105.6	1180.6	1196.6	1154	2028	2044	1427.7	0	1580.8	1648.8	2131.4	2792.4	2883.4	2899.4	3077.4	3093.4
8.49	Capraovid	H4, Sp2	VE	Capra sp.	1105.6	1180.6	1196.6	1154	2028	2044	1427.7	0	1580.8	1648.8	2131.4	2792.4	2883.4	2899.4	3077.4	3093.4
8.38	Capraovid	H4, Sp2	VE	Capra sp.	1105.6	1180.6	1196.6	1154	2028	2044	1427.7	0	1580.8	1648.8	2131.4	2792.4	2883.4	2899.4	3077.4	3093.4
8.03	Capraovid	H4, Sp2	CT	Ovis sp.	1105.6	1180.6	1196.6	1154	2028	2044	1427.7	0	1580.8	1648.8	2131.4	2792.4	2882.2	2899.4	3017.4 (keratin)	3033.4
8.05	Capraovid	H4, Sp2	CT	Ovis sp.	1105.6	1180.6	1196.6	1154	2028	2044	1427.7	0	1580.8	1648.8	2131.4	2792.4	2882.2	2899.4	3017.4 (keratin)	3033.4
8.04	Capraovid	H4, Sp2	MA/MP	Ovis sp.	1105.6	1180.6	1196.6	1154	2028	2044	1427.7	0	1580.8	1648.8	2131.4	2792.4	2882.2	2899.4	3017.4 (keratin)	3033.4
7.42	Capraovid	H5	MA/MP	Capra sp.	1105.6	1180.6	1196.6	1154	2028	2044	1427.7	0	1580.8	1648.8	2131.4	2792.4	2883.4	2899.4	3077.4	3093.4
3.15	LM1	H5	LB	Capra sp.	1105.6	1180.6	1196.6	1154	2028	2044	1427.7	0	1580.8	1648.8	2131.4	2792.4	2883.4	2899.4	3077.4	3093.4
7.01	Capraovid	H5	MA/MP	Ovis sp.	1105.6	1180.6	1196.6	1154	2028	2044	1427.7	0	1580.8	1648.8	2131.4	2792.4	2882.2	2899.4	3017.4 (keratin)	3033.4
7.22	Capraovid	H5	CT	Ovis sp.	1105.6	1180.6	1196.6	1154	2028	2044	1427.7	0	1580.8	1648.8	2131.4	2792.4	2882.2	2899.4	3017.4 (keratin)	3033.4
7.12	Capraovid	H5	MA/MP	Ovis sp.	1105.6	1180.6	1196.6	1154	2028	2044	1427.7	0	1580.8	1648.8	2131.4	2792.4	2882.2	2899.4	3017.4 (keratin)	3033.4
12.117	Capraovid	H2, Sp2	CR	Ovis sp.	1105.6	1180.6	1196.6	1154	2028	2044	1427.7	0	1580.8	1648.8	2131.4	2792.4	2882.2	2899.4	3017.4 (keratin)	3033.4
8.28	Capraovid	H4, Sp2	CT	Ovis sp.	1105.6	1180.6	1196.6	1154	2028	2044	1427.7	0	1580.8	1648.8	2131.4	2792.4	2882.2	2899.4	3017.4 (keratin)	3033.4
9.17	Bos	H0	MC	Gazella sp.	1105.6	1180.6	1196.6	1182	2056	2072	1427.7	1532	1550.8	1648.8	2131.1	2792.4	2883.4	2899.4	3017.4 (keratin)	3033.4
13.32	Capraovid	H3, Sp1	FE	Capra sp.	1105.6	1180.6	1196.6	1154	2028	2044	1427.7	0	1580.8	1648.8	2131.4	2792.4	2883.4	2899.4	3077.4	3093.4
15.5	LM1	H1, Sp1	LB	Capra sp.	1105.6	1180.6	1196.6	1154	2028	2044	1427.7	0	1580.8	1648.8	2131.4	2792.4	2883.4	2899.4	3077.4	3093.4
7.4	Capraovid	H5	CT	Ovis sp.	1105.6	1180.6	1196.6	1154	2028	2044	1427.7	0	1580.8	1648.8	2131.4	2792.4	2882.2	2899.4	3017.4 (keratin)	3033.4
3.05	LM1	H5	LB	Ovis sp.	1105.6	1180.6	1196.6	1154	2028	2044	1427.7	0	1580.8	1648.8	2131.4	2792.4	2882.2	2899.4	3017.4 (keratin)	3033.4
12.83	Capraovid	H2, Sp2	CT	Ovis sp.	1105.6	1180.6	1196.6	1154	2028	2044	1427.7	0	1580.8	1648.8	2131.4	2792.4	2882.2	2899.4	3017.4 (keratin)	3033.4
12.04	Capraovid	H2, Sp2	MC	Ovis sp.	1105.6	1180.6	1196.6	1154	2028	2044	1427.7	0	1580.8	1648.8	2131.4	2792.4	2882.2	2899.4	3017.4 (keratin)	3033.4
8.17	Capraovid	H4, Sp2	CA/TA	Sus sp.	1105.6	1180.6	1196.6	0	0	0	1453.7	0	1550.8	1647.8	2131.1	2820.4	2883.4	2899.4	3017.4	3033.4
9.3	Capraovid	H0	CR	Canis sp.	1105.6	1210.6	1226.6	0	0	0	1453.7	1576.8	1566.8	1609.8	2131.1	2820.4	2853.4	2869.4	2983.4	2999.4
14.89	UNID	H0	UNID	Ovis sp.	1105.6	1180.6	1196.6	1154	2028	2044	1427.7	0	1580.8	1648.8	2131.4	2792.4	2882.2	2899.4	3017.4 (keratin)	3033.4
14.91	UNID	H0	UNID	Capra sp.	1105.6	1180.6	1196.6	1154	2028	2044	1427.7	0	1580.8	1648.8	2131.4	2792.4	2883.4	2899.4	3077.4	3093.4
16.137	UNID	H3, Sp1	UNID	Capra sp.	1105.6	1180.6	1196.6	1154	2028	2044	1427.7	0	1580.8	1648.8	2131.4	2792.4	2883.4	2899.4	3077.4	3093.4
13.02	Capraovid	H3, Sp1	MC	Ovis sp.	1105.6	1180.6	1196.6	1154	2028	2044	1427.7	0	1580.8	1648.8	2131.4	2792.4	2882.2	2899.4	3017.4 (keratin)	3033.4
20.232	UNID	H2, Sp1	UNID	Capra sp.	1105.6	1180.6	1196.6	1154	2028	2044	1427.7	0	1580.8	1648.8	2131.4	2792.4	2883.4	2899.4	3077.4	3093.4
15.06	LM1	H1, Sp1	LB	Ovis sp.	1105.6	1180.6	1196.6	1154	2028	2044	1427.7	0	1580.8	1648.8	2131.4	2792.4	2882.2	2899.4	3017.4 (keratin)	3033.4
10.28	Capra/Ovis	H1, Sp1	DE+CR	Capra sp.	1105.6	1180.6	1196.6	1154	2028	2044	1427.7	0	1580.8	1648.8	2131.4	2792.4	2883.4	2899.4	3077.4	3093.4
6.118	Equus	H2, Sp1	tooth root	Bos sp./Bison sp.	1105.6	1192.6	1208.6	0	0	0	1427.7	1532	1580.8	1648.8	2131.4	2792.4	2853.4	2869.4	3017.4	3033.4
12.143	Cervus	H2, Sp2	tooth root	Bos sp./Bison sp.	1105.6	1192.6	1208.6	0	0	0	1427.7	1532	1580.8	1648.8	2131.4	2792.4	2853.4	2869.4	3017.4	3033.4
13.103	Cervus	H3, Sp1	tooth root	Bos sp.	1105.6	1192.6	1208.6	0	0	0	1427.7	1532	1580.8	1648.8	2131.4	2792.4	2853.4	2869.4	3017.4	3033.4
76.02	Capraovid	H0	tooth root	Capra sp.	1105.6	1180.6	1196.6	1154	2028	2044	1427.7	0	1580.8	1648.8	2131.4	2792.4	2883.4	2899.4	3077.4	3093.4
4.70	Capra/Ovis	H1, Sp2	tooth root	Capra sp.	1105.6	1180.6	1196.6	1154	2028	2044	1427.7	0	1580.8	1648.8	2131.4	2792.4	2883.4	2899.4	3077.4	3093.4
77.01	Capraovid	H1SP1	tooth root	Capra sp.	1105.6	1180.6	1196.6	1154	2028	2044	1427.7	0	1580.8	1648.8	2131.4	2792.4	2883.4	2899.4	3077.4	3093.4
32.01	Capraovid	H1Sp1	tooth root	Capra sp.	1105.6	1180.6	1196.6	1154	2028	2044	1427.7	0	1580.8	1648.8	2131.4	2792.4	2883.4	2899.4	3077.4	3093.4
6.123	Ovis/Capra	H2, Sp1	tooth root	Capra sp.	1105.6	1180.6	1196.6	1154	2028	2044	1427.7	0	1580.8	1648.8	2131.4	2792.4	2883.4	2899.4	3077.4	3093.4
6.121	Ovis/Capra	H2, Sp1	tooth root	Capra sp.	1105.6	1180.6	1196.6	1154	2028	2044	1427.7	0	1580.8	1648.8	2131.4	2792.4	2883.4	2899.4	3077.4	3093.4
6.130	Capraovid	H2, Sp1	tooth root	Capra sp.	1105.6	1180.6	1196.6	1154	2028	2044	1427.7	0	1580.8	1648.8	2131.4	2792.4	2883.4	2899.4	3077.4	3093.4
12.149	Capra/Ovis	H2, Sp2	tooth root	Capra sp.	1105.6	1180.6	1196.6	1154	2028	2044	1427.7	0	1580.8	1648.8	2131.4	2792.4	2883.4	2899.4	3077.4	3093.4
12.148	Capra/Ovis	H2, Sp2	tooth root	Capra sp.	1105.6	1180.6	1196.6	1154	2028	2044	1427.7	0	1580.8	1648.8	2131.4	2792.4	2883.4	2899.4	3077.4	3093.4
12.150	Capra/Ovis	H2, Sp2	tooth root	Capra sp.	1105.6	1180.6	1196.6	1154	2028	2044	1427.7	0	1580.8	1648.8	2131.4	2792.4	2883.4	2899.4	3077.4	3093.4
12.147	Capra/Ovis	H2, Sp2	tooth root	Capra sp.	1105.6	1180.6	1196.6	1154	2028	2044	1427.7	0	1580.8	1648.8	2131.4	2792.4	2883.4	2899.4	3077.4	3093.4
12.146	Capra/Ovis	H2, Sp2	tooth root	Capra sp.	1105.6	1180.6	1196.6	1154	2028	2044	1427.7	0	1580.8	1648.8	2131.4	2792.4	2883.4	2899.4	3077.4	3093.4
12.119	Capraovid	H2, Sp2	tooth root	Capra sp.	1105.6	1180.6	1196.6	1154	2028	2044	1427.7	0	1580.8	1648.8	2131.4	2792.4	2883.4	2899.4	3077.4	3093.4
13.100	Capra/Ovis	H3, Sp1	tooth root	Capra sp.	1105.6	1180.6	1196.6	1154	2028	2044	1427.7	0	1580.8	1648.8	2131.4	2792.4	2883.4	2899.4	3077.4	3093.4
13.98	Capra/Ovis	H3, Sp1	tooth root	Capra sp.	1105.6	1180.6	1196.6	1154	2028	2044	1427.7	0	1580.8	1648.8	2131.4	2792.4	2883.4	2899.4	3077.4	3093.4
13.95	Ovis/Capra	H3, Sp1	tooth root	Capra sp.	1105.6	1180.6	1196.6	1154	2028	2044	1427.7	0	1580.8	1648.8	2131.4	2792.4	2883.4	2899.4	3077.4	3093.4
13.97	Cervus	H3, Sp1	tooth root	Capra sp.	1105.6	1180.6	1196.6	1154	2028	2044	1427.7	0	1580.8	1648.8	2131.4	2792.4	2883.4	2899.4	3077.4	3093.4
43.01	Capraovid	H3Sp1	tooth root	Capra sp.	1105.6	1180.6	1196.6	1154	2028	2044	1427.7	0	1580.8	1648.8	2131.4	2792.4	2883.4	2899.4	3077.4	3093.4
11.80	Capra/Ovis	H4, Sp1	tooth root	Capra sp.	1105.6	1180.6	1196.6	1154	2028	2044	1427.7	0	1580.8	1648.8	2131.4	2792.4	2883.4	2899.4	3077.4	3093.4
83.01	Capraovid	H4SP1	tooth root	Capra sp.	1105.6	1180.6	1196.6	1154	2028	2044	1427.7	0	1580.8	1648.8	2131.4	2792.4	2883.4	2899.4	3077.4	3093.4
76.01	Capraovid	H0	tooth root	Ovis sp.	1105.6	1180.6	1196.6	1154	2028	2044	1427.7	0	1580.8	1648.8	2131.4	2792.4	2882.2	2899.4	3017.4 (keratin)	3033.4
4.67	Capra/Ovis	H1, Sp2	tooth root	Ovis sp.	1105.6	1180.6	1196.6	1154	2028	2044	1427.7	0	1580.8	1648.8	2131.4	2792.4	2882.2	2899.4	3017.4	3033.4
31.01	Capraovid	H1Sp2	tooth root	Ovis sp.	1105.6	1180.6	1196.6	1154	2028	2044	1427.7	0	1580.8	1648.8	2131.4	2792.4	2882.2	2899.4	3017.4 (keratin)	3033.4
101.01	Capraovid	H3SP2	tooth root	Ovis sp.	1105.6	1180.6	1196.6	1154	2028	2044	1427.7	0	1580.8	1648.8	2131.4	2792.4	2882.2	2899.4	3017.4 (keratin)	3033.4
11.81	Capraovid	H4, Sp1	tooth root	Ovis sp.	1105.6	1180.6	1196.6	1154	2028	2044	1427.7	0	1580.8	1648.8	2131.4	2792.4	2882.2	2899.4	3017.4	3033.4
11.77	Cervus	H4, Sp1	tooth root	Ovis sp.	1105.6	1180.6	1196.6	1154	2028	2044	1427.7	0	1580.8	1648.8	2131.4	2792.4	2882.2	2899.4	3017.4	3033.4
104.01	Capraovid	H4SP2	tooth root	Ovis sp.	1105.6	1180.6	1196.6	1154	2028	2044	1427.7	0	1580.8	1648.8	2131.4	2792.4	2882.2	2899.4	3017.4 (keratin)	3033.4
5.26	Capra/Ovis	H5'	tooth root	Ovis sp.	1105.6	1180.6	1196.6	1154	2028	2044	1427.7	0	1580.8	1648.8	2131.4	2792.4	2882.2	2899.4	3017.4	3033.4
9.43	Ovis/Capra	H0	tooth root	Ovis sp.	1105.6	1180.6	1196.6	1154	2028	2044	1427.7	0	1580.8	1648.8	2131.4	2792.4	2882.2	2899.4	3017.4	3033.4
