# Supplementary material for: A biomolecular perspective on mobile pastoralism and its role in wider socioeconomic connections in the Chalcolithic South Caucasus
Source: iScience. 2025 May 2;28(6):112544. doi: 10.1016/j.isci.2025.112544 (PMC12148388; doi:10.1016/j.isci.2025.112544)
Supplement: Table S7. Number of Identified Specimens (NISP) of animal taxa identified via ZooMS [file mmc5.xlsx]

## Sheet: Tabelle1
Number of Identified Specimens (NISP) of different animal taxa via ZooMS recorded in the different archaeological horizins in Yeghegis-1.
	H0		H1		H2		H3		H4		H5		Total
	NISP	%NISP	NISP	%NISP	NISP	%NISP	NISP	%NISP	NISP	%NISP	NISP	%NISP
Bos	4	5.88235	19	13.9706	20	14.0845	2	2.66667	11	7.80142	9	11.5385	65
Capra	20	29.4118	47	34.5588	65	45.7746	47	62.6667	63	44.6809	22	28.2051	264
Ovis	30	44.1176	55	40.4412	43	30.2817	16	21.3333	47	33.3333	29	37.1795	220
Gazella	4	5.88235	5	3.67647	4	2.8169	3	4	4	2.83688	4	5.12821	24
Sus	2	2.94118	1	0.735294	4	2.8169	2	2.66667	3	2.12766	1	1.28205	13
Ursus	0	0	0	0	0	0	0	0	2	1.41844	0	0	2
Canis	1	1.47059	2	1.47059	0	0	0	0	1	0.70922	0	0	4
Vulpes	1	1.47059	0	0	0	0	0	0	0	0	0	0	1
Felis	0	0	0	0	1	0.704225	0	0	0	0	0	0	1
Mustelidae	1	1.47059	0	0	0	0	0	0	0	0	1	1.28205	2
Lepus	0	0	1	0.735294	1	0.704225	0	0	1	0.70922	0	0	3
Rallidae	0	0	1	0.735294	0	0	0	0	1	0.70922	0	0	2
Phasianidae	0	0	1	0.735294	0	0	0	0	0	0	1	1.28205	2
No collagen	5		4		4		5		8		11		603
Total	68		136		142		75		141		78		640
