# Supplementary material for: A biomolecular perspective on mobile pastoralism and its role in wider socioeconomic connections in the Chalcolithic South Caucasus
Source: iScience. 2025 May 2;28(6):112544. doi: 10.1016/j.isci.2025.112544 (PMC12148388; doi:10.1016/j.isci.2025.112544)
Supplement: Table S9. Collagen δ13C and δ15N isotope measurements [file mmc6.xlsx]

## Sheet: Sheet1
Excavation Year	Trench	Horizon	Reporting No.	Sample ID	Sample	Side	Fusion	Taxon	δ13C	δ15N	C/N Ratio	%C	%N	F14C	F14C1s
2023	2	H 0	SUERC-123532	DA-YGH-2023-H0-38.01	phalanx (complete)	R	fused	Caprine	-19.7	2.9	3.4	38.6	13.3	0.5493	0.0016
2023	2	H1 SP1	SUERC-123533	DA-YGH-2023-H1SP1-39.02	radius (proximal epiphisis+diaphysis)	L	fused	Caprine	-19.7	3.5	3.2	42.7	15.4	42.7	15.4
2022	2	H1 SP2	SUERC-108138	DA-YGH-2022-4.56	occipital (semicomplete)		fused	Caprine	-19.5	6.5	3.6	42.5	13.8	0.5422	0.0017
2023	2	H2 SP1	SUERC-123534	DA-YGH-2023-H2SP1-69.01	tibia (distal eiyphisis+diaphysis)	L	fused	Caprine	-19.5	6	3.3	33.5	12.0	0.5368	0.0016
2022	2	H2 SP2	SUERC-108142	DA-YGH-2022-12.132	occipital (semicomplete)		fused	Caprine	-20.8	6.7	3.6	40.3	13.1	0.5367	0.0014
2022	2	H3 SP1	SUERC-108144	DA-YGH-2022-13.42	sesamoid (complete)	L	no signs of porosity	Caprine	-19.3	3.5	3.5	40.1	13.4	0.5361	0.0016
2021	2	H3 SP1	SUERC-105538	DA-HOS-2021-6009.10	phalanx (complete)	L	fused	Caprine	-19.3	3.4	3.33	39.7	14.2	0.5361	0.0015
2022	2	H3 SP2	SUERC-108143	DA-YGH-2022-13.34	phalanx (complete)	R	fused	Caprine	-20.2	6	3.54	41	13.5	0.5333	0.0016
2022	2	H4 SP1	SUERC-108146	DA-YGH-2022-11.56	occipital (semicomplete)		fused	Caprine	-19.6	7.9	3.52	39	12.9	0.5282	0.0016
2022	2	H4 SP2	SUERC-108145	DA-YGH-2022-8.46	occipital (semicomplete)		fused	Caprine	-20.7	10.9	3.62	39.1	12.6	0.5275	0.0016
2022	2	H5 SP1	SUERC-108147	DA-YGH-2022-5.20	occipital (semicomplete)		fused	Caprine	-19	7.6	3.33	42.5	14.8	0.5241	0.0016
2022	2	H5 SP1	SUERC-108148	DA-YGH-2022-7.34	occipital (semicomplete)		fused	Caprine	-19.3	8.7	3.53	43.8	14.4	0.5149	0.0015
2021	2	H5 SP1	SUERC-105539	DA-HOS-2021-6009.20	phalanx (complete)	L	fused	Caprine	-19.3	8.6	3.33	41	14.3	0.5135	0.0012
