# Supplementary material for: A biomolecular perspective on mobile pastoralism and its role in wider socioeconomic connections in the Chalcolithic South Caucasus
Source: iScience. 2025 May 2;28(6):112544. doi: 10.1016/j.isci.2025.112544 (PMC12148388; doi:10.1016/j.isci.2025.112544)
Supplement: Table S10. Bulk enamel δ13C and δ18O isotope measurements [file mmc7.xlsx]

## Sheet: Bulk enamel Yeghegis-1
Horizon	Spit	cal BC	Sample Name	Zooarch ID	Upper/Lower	Tooth	Side	Wear stage (Grant)	δ13C	Std. dev.	δ18O	Std. dev.
H0	0	3589-3528	9.47	Ovis/Capra	UP	M3	L	f	-9.88545	0.200896	-7.23011	0.122328
H0	0	3589-3528	9.45	Ovis/Capra	UP	M1	L	f	-12.118	0.232379	-4.05259	0.13149
H1	1	3586-3529	10.31	Bos	UP	M1	L	-	-9.584	0.230076	-7.90528	0.140337
H1	2	3715-3641	4.66	Ovis/Capra	LO	M2	R	g	-11.6479	0.196229	-7.8988	0.120404
H1	2	3715-3641	4.67	Ovis/Capra	UP	M1	R	g	-10.3985	0.220576	-7.39791	0.102908
H2	1	3806-3704	6.118	Bos	LO	M3	L	l	-9.52644	0.203141	-7.42463	0.12862
H2	1	3806-3704	6.120	Ovis/Capra	UP/LO	P/M			-11.3189	0.19719	-4.6126	0.123479
H2	1	3806-3704	6.121	Ovis/Capra	UP	M2	R	h	-10.9212	0.169263	-7.0562	0.112619
H2	1	3806-3704	6.122	Ovis/Capra	LO	M1/M2			-10.5777	0.242258	-4.66323	0.117904
H2	1	3806-3704	6.123	Ovis/Capra	LO	M2	R	c	-10.8217	0.194233	-3.27027	0.126828
H2	1	3806-3704	6.127	Ovis/Capra	LO	M2	R	h	-11.4118	0.223657	-3.816	0.0912828
H2	1	3806-3704	6.130	Ovis/Capra	UP	M1	R	g	-13.5358	0.208017	-1.9973	0.0823621
H2	2	3810-3702	12.144	Bos	UP/LO	P/M			-11.2764	0.238985	-5.59958	0.098806
H2	2	3810-3702	12.152	Bos	UP/LO	P/M			-10.6187	0.191287	-4.24629	0.0936424
H2	2	3810-3702	12.143	Cervidae	UP	M2	L	g	-9.87766	0.12045	-7.7969	0.0722964
H2	2	3810-3702	12.146	Ovis/Capra	UP	M3	R	f	-9.65178	0.249613	-6.60356	0.184147
H2	2	3810-3702	12.147	Ovis/Capra	LO	M2	L	f	-10.068	0.237867	-3.06042	0.121949
H2	2	3810-3702	12.148	Ovis/Capra	UP	M2	L	h	-11.3774	0.236566	-3.58668	0.125887
H2	2	3810-3702	12.150	Ovis/Capra	LO	M1/M2			-11.072	0.169766	-8.06244	0.127843
H2	2	3810-3702	12.151	Ovis/Capra	LO	M2	L	f	-10.5094	0.205623	-3.87202	0.108697
H2	2	3810-3702	12.153	Ovis/Capra	UP	M2	L	g	-10.7524	0.199357	-5.16535	0.106753
H3	1	3814-3704	13.103	Cervidae	UP	M2	R	g	-8.25074	0.16198	-8.23896	0.123992
H3	1	3814-3704	13.97	Cervidae	UP	M3	L	h	-9.97219	0.198984	-3.55669	0.0754649
H3	1	3814-3704	13.93	Ovis/Capra	LO	M3	L	e	-10.0805	0.266388	-4.85015	0.170925
H3	1	3814-3704	13.95	Ovis/Capra	UP	M2	R	h	-10.2465	0.1513	-4.57423	0.0753731
H3	1	3814-3704	13.96	Ovis/Capra	LO	M2	L	b	-9.79476	0.213752	-2.08195	0.0939196
H3	1	3814-3704	13.99	Ovis/Capra	LO	M2	L	b	-11.2425	0.221589	-3.58739	0.10018
H4	1	3986-3914	11.77	Ovis/Capra	UP	M3	R	g	-10.2481	0.203131	-5.3629	0.111259
H4	1	3986-3914	11.79	Ovis/Capra	LO	M			-10.0731	0.229641	-5.77543	0.101842
H4	1	3986-3914	11.80	Ovis/Capra	LO	M2	R	h	-10.3582	0.229531	-4.38678	0.101386
H4	1	3986-3914	11.81	Ovis/Capra	LO	P4	R	f	-10.7459	0.237833	-7.08208	0.148467
H4	1	3986-3914	11.76	Suidae	UP	M1	L	c	-9.72308	0.208614	-7.23395	0.10615
H4	2	3991-3934	8.68	Bovidae					-9.8907	0.183484	-2.65187	0.133373
H4	2	3991-3934	8.63	Bovidae					-10.2554	0.236481	-8.67162	0.175033
H4	2	3991-3934	8.59	Ovis/Capra	UP	M2	R	c	-10.1953	0.122445	-7.79336	0.117715
H5	1	4252-4153	7.47	Bos	UP/LO	M			-8.53281	0.193967	-6.63626	0.149771
H5	1	4252-4153	7.50	Bos	UP/LO	P/M			-12.3997	0.12649	-5.71646	0.184071
H5	1	4252-4153	7.46	Ovis/Capra	UP	M2	L	g	-10.4677	0.250549	-5.09266	0.128277
H5	1	4252-4153	7.51	Ovis/Capra	UP/LO	P/M			-11.5612	0.248335	-6.06353	0.178228
H5	1	4252-4153	7.48	Suidae	LO	M3	L	c	-12.1674	0.22988	-8.23796	0.137852
H5	South p.	4047-3956	5.26	Ovis/Capra	LO	M3	L	g	-10.2737	0.238138	-5.20747	0.142763
