# Supplementary material for: A biomolecular perspective on mobile pastoralism and its role in wider socioeconomic connections in the Chalcolithic South Caucasus
Source: iScience. 2025 May 2;28(6):112544. doi: 10.1016/j.isci.2025.112544 (PMC12148388; doi:10.1016/j.isci.2025.112544)
Supplement: Table S11. Sequential enamel δ13C and δ18O isotope measurements [file mmc8.xlsx]

## Sheet: Full Table
Specimen	Chronology (cal BC)	Horizon	ZooMS ID	Tooth	Side	Wear stage	Increment	δ13C	δ18O	d-ERJ
Y4.70	3586-3529	H1	Ovis/Capra	UM/2	R	g	1	-11.9501	-4.14855	2
Y4.70	3586-3529	H1	Ovis/Capra	UM/2	R	g	2	-11.4289	-6.0558	4
Y4.70	3586-3529	H1	Ovis/Capra	UM/2	R	g	3	-11.1482	-6.82655	6
Y4.70	3586-3529	H1	Ovis/Capra	UM/2	R	g	4	-10.968	-7.13665	8
Y4.70	3586-3529	H1	Ovis/Capra	UM/2	R	g	5	-10.7231	-6.50525	10
Y4.70	3586-3529	H1	Ovis/Capra	UM/2	R	g	6	-11.011	-4.69179	12
Y4.70	3586-3529	H1	Ovis/Capra	UM/2	R	g	7	-10.5198	-5.16314	14
Y4.70	3586-3529	H1	Ovis/Capra	UM/2	R	g	8	-10.1518	-2.69878	16
Y77.01	3586-3529	H1	Capra	UM3	L	f	1	-11.275	-8.89765	0
Y77.01	3586-3529	H1	Capra	UM3	L	f	2	-11.1743	-7.02602	2
Y77.01	3586-3529	H1	Capra	UM3	L	f	3	-11.3751	-4.42295	4
Y77.01	3586-3529	H1	Capra	UM3	L	f	4	-11.447	-4.6577	6
Y77.01	3586-3529	H1	Capra	UM3	L	f	5	-11.0033	-6.09708	8
Y77.01	3586-3529	H1	Capra	UM3	L	f	6	-10.7424	-7.82855	10
Y77.01	3586-3529	H1	Capra	UM3	L	f	7	-10.7878	-8.79417	12
Y77.01	3586-3529	H1	Capra	UM3	L	f	8	-11.0804	-7.19729	14
Y77.01	3586-3529	H1	Capra	UM3	L	f	9	-10.7323	-6.60623	16
Y77.01	3586-3529	H1	Capra	UM3	L	f	10	-10.6648	-4.86171	18
Y9.43	3589-3528	H0	Ovis	LM3	R	g	1	-8.28109	-7.26322	2
Y9.43	3589-3528	H0	Ovis	LM3	R	g	2	-9.41332	-6.21929	4
Y9.43	3589-3528	H0	Ovis	LM3	R	g	3	-8.94024	-6.92957	6
Y9.43	3589-3528	H0	Ovis	LM3	R	g	4	-9.72522	-5.51754	8
Y9.43	3589-3528	H0	Ovis	LM3	R	g	5	-10.3325	-4.65869	10
Y9.43	3589-3528	H0	Ovis	LM3	R	g	6	-10.8365	-3.83508	12
Y9.43	3589-3528	H0	Ovis	LM3	R	g	7	-10.4873	-5.01709	14
Y9.43	3589-3528	H0	Ovis	LM3	R	g	8	-9.61372	-6.65512	16
Y9.43	3589-3528	H0	Ovis	LM3	R	g	9	-10.5485	-4.16762	18
Y9.43	3589-3528	H0	Ovis	LM3	R	g	10	-10.179	-5.52889	20
Y76.02	3589-3528	H0	Capra	LM2	L	f	1	-10.8729	-4.2653	0
Y76.02	3589-3528	H0	Capra	LM2	L	f	2	-11.6576	-6.29823	2
Y76.02	3589-3528	H0	Capra	LM2	L	f	3	-11.1447	-7.83882	4
Y76.02	3589-3528	H0	Capra	LM2	L	f	4	-11.0334	-7.96604	6
Y76.02	3589-3528	H0	Capra	LM2	L	f	5	-10.9257	-6.50166	8
Y76.02	3589-3528	H0	Capra	LM2	L	f	6	-10.9334	-4.55136	10
Y76.02	3589-3528	H0	Capra	LM2	L	f	7	-10.7848	-3.47116	12
Y76.02	3589-3528	H0	Capra	LM2	L	f	8	-11.0689	-2.37489	14
Y76.02	3589-3528	H0	Capra	LM2	L	f	9	-10.9413	-3.88652	16
Y31.01	3715-3641	H1	Ovis	UM2	R	h	1	-11.4244	-7.4046	0
Y31.01	3715-3641	H1	Ovis	UM2	R	h	2	-11.7562	-8.63214	2
Y31.01	3715-3641	H1	Ovis	UM2	R	h	3	-10.9784	-9.64799	4
Y31.01	3715-3641	H1	Ovis	UM2	R	h	4	-10.6066	-10.0915	6
Y31.01	3715-3641	H1	Ovis	UM2	R	h	5	-10.1904	-9.13298	8
Y31.01	3715-3641	H1	Ovis	UM2	R	h	6	-10.1315	-7.86792	10
Y31.01	3715-3641	H1	Ovis	UM2	R	h	7	-10.361	-7.2761	12
Y31.01	3715-3641	H1	Ovis	UM2	R	h	8	-10.5104	-6.0178	14
Y6.119	3806-3704	H2	Ovis/Capra	UM3	R	d	1	-11.6841	-5.14775	2
Y6.119	3806-3704	H2	Ovis/Capra	UM3	R	d	2	-11.4246	-5.7745	4
Y6.119	3806-3704	H2	Ovis/Capra	UM3	R	d	3	-11.2788	-7.74327	6
Y6.119	3806-3704	H2	Ovis/Capra	UM3	R	d	4	-11.6245	-9.35379	8
Y6.119	3806-3704	H2	Ovis/Capra	UM3	R	d	5	-10.9734	-10.0569	10
Y6.119	3806-3704	H2	Ovis/Capra	UM3	R	d	6	-11.0412	-9.10706	12
Y6.119	3806-3704	H2	Ovis/Capra	UM3	R	d	7	-10.9262	-7.58432	14
Y6.119	3806-3704	H2	Ovis/Capra	UM3	R	d	8	-10.9449	-6.61557	16
Y6.119	3806-3704	H2	Ovis/Capra	UM3	R	d	9	-11.504	-6.24332	18
Y6.119	3806-3704	H2	Ovis/Capra	UM3	R	d	10	-11.5415	-7.304	20
Y32.01	3806-3704	H2	Capra	LM2	R	f	1	-11.4478	-5.6671	0
Y32.01	3806-3704	H2	Capra	LM2	R	f	2	-10.7323	-8.07182	2
Y32.01	3806-3704	H2	Capra	LM2	R	f	3	-10.6301	-9.39391	4
Y32.01	3806-3704	H2	Capra	LM2	R	f	4	-10.8645	-7.60045	6
Y32.01	3806-3704	H2	Capra	LM2	R	f	5	-10.231	-7.98902	8
Y32.01	3806-3704	H2	Capra	LM2	R	f	6	-10.8828	-4.76206	10
Y32.01	3806-3704	H2	Capra	LM2	R	f	7	-10.8763	-3.59317	12
Y32.01	3806-3704	H2	Capra	LM2	R	f	8	-11.0506	-4.17745	14
Y12.149	3810-3702	H2	Capra	LM2	L	g	1	-10.7071	-4.18893	2
Y12.149	3810-3702	H2	Capra	LM2	L	g	2	-10.8209	-4.27051	4
Y12.149	3810-3702	H2	Capra	LM2	L	g	3	-12.1075	-7.11336	6
Y12.149	3810-3702	H2	Capra	LM2	L	g	4	-11.6346	-8.1153	8
Y12.149	3810-3702	H2	Capra	LM2	L	g	5	-11.6102	-7.27935	10
Y12.149	3810-3702	H2	Capra	LM2	L	g	6	-11.5401	-6.30164	12
Y12.149	3810-3702	H2	Capra	LM2	L	g	7	-10.9515	-3.82257	14
Y12.149	3810-3702	H2	Capra	LM2	L	g	8	-11.0837	-0.809953	16
Y12.145	3810-3702	H2	Capra	LM2	R	g	1	-10.3847	-3.26101	2
Y12.145	3810-3702	H2	Capra	LM2	R	g	2	-11.2373	-3.31939	4
Y12.145	3810-3702	H2	Capra	LM2	R	g	3	-11.377	-5.92722	6
Y12.145	3810-3702	H2	Capra	LM2	R	g	4	-11.3156	-6.24612	8
Y12.145	3810-3702	H2	Capra	LM2	R	g	5	-10.9034	-6.0675	10
Y12.145	3810-3702	H2	Capra	LM2	R	g	6	-10.8413	-4.09689	12
Y12.145	3810-3702	H2	Capra	LM2	R	g	7	-11.1522	-3.08336	14
Y12.145	3810-3702	H2	Capra	LM2	R	g	8	-10.4121	-1.95087	16
Y12.145	3810-3702	H2	Capra	LM2	R	g	9	-10.5365	-1.43856	18
Y13.98	3814-3704	H3	Capra	LM3	L	g	1	-14.2191	-10.2089	2
Y13.98	3814-3704	H3	Capra	LM3	L	g	2	-10.8021	-2.93702	4
Y13.98	3814-3704	H3	Capra	LM3	L	g	3	-10.8891	-5.78597	6
Y13.98	3814-3704	H3	Capra	LM3	L	g	4	-11.6238	-4.27249	8
Y13.98	3814-3704	H3	Capra	LM3	L	g	5	-11.8127	-6.74173	10
Y13.98	3814-3704	H3	Capra	LM3	L	g	6	-11.856	-7.88642	12
Y13.98	3814-3704	H3	Capra	LM3	L	g	7	-11.6286	-7.43491	14
Y13.98	3814-3704	H3	Capra	LM3	L	g	8	-11.4742	-6.3193	16
Y13.98	3814-3704	H3	Capra	LM3	L	g	9	-11.4154	-4.73253	18
Y43.01	3814-3704	H3	Capra	UM2	R	g	1	-10.9839	-7.6028	0
Y43.01	3814-3704	H3	Capra	UM2	R	g	2	-11.298	-5.98936	2
Y43.01	3814-3704	H3	Capra	UM2	R	g	3	-10.6365	-3.62553	4
Y43.01	3814-3704	H3	Capra	UM2	R	g	4	-10.6526	-2.58638	6
Y43.01	3814-3704	H3	Capra	UM2	R	g	5	-11.3872	-3.0906	8
Y101.01	3952-3778	H3	Ovis	UM3	L	g	1	-10.8346	-7.5049	0
Y101.01	3952-3778	H3	Ovis	UM3	L	g	2	-10.7456	-8.05572	2
Y101.01	3952-3778	H3	Ovis	UM3	L	g	3	-10.651	-7.02456	4
Y101.01	3952-3778	H3	Ovis	UM3	L	g	4	-10.4946	-5.96023	6
Y101.01	3952-3778	H3	Ovis	UM3	L	g	5	-10.6606	-4.28994	8
Y101.01	3952-3778	H3	Ovis	UM3	L	g	6	-10.5884	-3.44084	10
Y101.01	3952-3778	H3	Ovis	UM3	L	g	7	-10.444	-4.63221	12
Y101.01	3952-3778	H3	Ovis	UM3	L	g	8	-10.6753	-4.74337	14
Y83.01	3986-3914	H4	Capra	UM2	R	f	1	-10.663	-4.54932	0
Y83.01	3986-3914	H4	Capra	UM2	R	f	2	-10.723	-4.05375	2
Y83.01	3986-3914	H4	Capra	UM2	R	f	3	-10.7511	-5.69866	4
Y83.01	3986-3914	H4	Capra	UM2	R	f	4	-10.8546	-6.7914	6
Y83.01	3986-3914	H4	Capra	UM2	R	f	5	-10.7497	-7.73931	8
Y83.01	3986-3914	H4	Capra	UM2	R	f	6	-9.98143	-8.23222	10
Y83.01	3986-3914	H4	Capra	UM2	R	f	7	-10.4754	-7.44567	12
Y104.01	3991-3934	H4	Ovis	UM3	R	f	1	-10.4912	-6.16113	0
Y104.01	3991-3934	H4	Ovis	UM3	R	f	2	-10.728	-3.48404	2
Y104.01	3991-3934	H4	Ovis	UM3	R	f	3	-10.8514	-5.14729	4
Y104.01	3991-3934	H4	Ovis	UM3	R	f	4	-10.6328	-7.05825	6
Y104.01	3991-3934	H4	Ovis	UM3	R	f	5	-11.0525	-8.19154	8
Y104.01	3991-3934	H4	Ovis	UM3	R	f	6	-10.8452	-8.50956	10
Y104.01	3991-3934	H4	Ovis	UM3	R	f	7	-10.7419	-8.2202	12
Y104.01	3991-3934	H4	Ovis	UM3	R	f	8	-10.6585	-7.88725	14
Y104.01	3991-3934	H4	Ovis	UM3	R	f	9	-10.3399	-7.0974	16
Y104.01	3991-3934	H4	Ovis	UM3	R	f	10	-10.3842	-5.74229	18
Y104.01	3991-3934	H4	Ovis	UM3	R	f	11	-10.7443	-4.78581	20
Y104.01	3991-3934	H4	Ovis	UM3	R	f	12	-10.6087	-4.39896	22
Y104.01	3991-3934	H4	Ovis	UM3	R	f	13	-10.5972	-4.214	24
Y104.01	3991-3934	H4	Ovis	UM3	R	f	14	-10.537	-3.42511	26
Y104.01	3991-3934	H4	Ovis	UM3	R	f	15	-10.8844	-2.51708	28

## Sheet: Summary Table
Specimen	Chronology (cal BC)	ZooMS ID	Tooth	Side	Wear stage	Horizon	Spit	Unit	n	δ13C mean	δ13C min	δ13C max	δ13C range	δ18O mean	δ18O min	δ18O max	δ18O range
Y76.02	3589-3528	Capra	LM2	L	f	H0	0	C1	9	-11	-11.7	-10.8	0.9	-5.2	-8	-2.4	5.6
Y9.43	3589-3528	Ovis	LM3	R	g	H0	0		10	-9.8	-10.8	-8.3	2.5	-5.6	-7.3	-3.8	3.5
Y4.70	3586-3529	Ovis/Capra	UM2	R	g	H1	1		8	-11	-12.0*	-10.2	1.8*	-5.4	-7.1	-2.7*	4.4*
Y77.01	3586-3529	Capra	UM3	L	f	H1	1	C1	10	-11	-11.5	-10.7	0.8	-6.6	-8.9	-4.4	4.5
Y31.01	3715-3641	Ovis	UM2	R	h	H1	2	A0	8	-10.7	-11.8	-10.1	1.7	-8.3	-10.1	-6.2*	3.9*
Y6.119	3806-3704	Ovis/Capra	UM3	R	d	H2	1		10	-11.3	-11.7	-10.9	0.8	-7.5	-10.1	-5.2	4.9
Y32.01	3806-3704	Capra	LM2	R	f	H2	1	A0	8	-10.8	-11.5	-10.2	1.3	-6.4	-9.3	-3.6	5.7
Y12.149	3810-3702	Capra	LM2	L	g	H2	2		8	-11.3	-12.1	-10.7*	1.4*	-5.2	-8.1	-0.8*	7.3*
Y12.145	3810-3702	Capra	LM2	R	g	H2	2		9	-10.9	-11.4	-10.4	1	-3.9	-6.3	-1.4	4.9
Y13.98	3814-3704	Capra	LM3	L	g	H3	1		9	-11.8	-14.2	-10.8	3.4	-6.3	-10.2	-2.9	7.3
Y43.01	3814-3704	Capra	UM2	R	g	H3	1	B0	5	-11	-11.4	-10.6	0.8	-4.6	-7.6	-2.6	5
Y101.01	3952-3778	Ovis	UM3	L	g	H3	2	A4	8	-10.6	-10.8	-10.4	0.4	-5.7	-8.1	-3.4	4.7
Y83.01	3986-3914	Capra	UM2	R	f	H4	1	C1	7	-10.6	-10.9	-10	0.9	-6.4	-8.2	-4.1	4.1
Y104.01	3991-3934	Ovis	UM3	R	f	H4	2	A4	15	-10.7	-11.1	-10.3	0.8	-6.8	-8.5	-2.5	6
* = lacking real min or max
