# Supplementary material for: A biomolecular perspective on mobile pastoralism and its role in wider socioeconomic connections in the Chalcolithic South Caucasus
Source: iScience. 2025 May 2;28(6):112544. doi: 10.1016/j.isci.2025.112544 (PMC12148388; doi:10.1016/j.isci.2025.112544)
Supplement: Table S12. Results from the modeling of the δ18O sequences [file mmc9.xlsx]

## Sheet: modern reference sets
Name	Region	Taxa	Breed	Tooth	Birth month	Reference
Rousay (ROU)	Orkney Island	Ovis	Shetland cross	Lower M2 (N=10)	Apr/May	1
Carmejane (CAR)	Southern France	Ovis	Préalpes du Sud	Lower M2 (N=5)	Jan, Feb, Sept	2
Selgua (XT)	North-eastern Spain	Ovis	Xisqueta	Lower M2 (N=2)	October	3
Kemenez (KMZ)	French Brittany	Ovis	Ouessant×Lande de Bretagne	Lower M2 (N=4)	Jan–March	4
Kemenez (KMZ)	French Brittany	Ovis	Ouessant×Lande de Bretagne	Lower M3 (N=16)	Jan–Mar, May/Jun, Oct	4
Kemenez (KMZ)	French Brittany	Ovis	Ouessant×Lande de Bretagne	Upper M3 (N=8)	Jan–March, Oct	4
North-Ronaldsay (NR)	Orkney Island	Ovis	North-Ronaldsay	Lower M3 (N=4)	April/May	5
Le Merle (MRL)	Southern France	Ovis	Merino d’Arles	Lower M3 (N=9)	Feb/Mar/Apr, Sept/ Oct	6
La Fage (MUT)	Southern France	Ovis	Lacaune	Lower M3 (N=17)	Jan, Jul, Aug, Oct, Dec	6
Sagalassos	Taurus Turkey	Capra	Hair goats	Lower M2 (N=10)	Feb/March	7
1	Balasse, M., Obein, G., Ughetto‐Monfrin, J. & Mainland, I. Investigating seasonality and season of birth in past herds: a reference set of sheep enamel stable oxygen isotope ratios. Archaeometry 54, 349–368 (2012).
2	Blaise, E. & Balasse, M. Seasonality and season of birth of modern and late Neolithic sheep from south-eastern France using tooth enamel δ18O analysis. J. Archaeol. Sci. 38, 3085–3093 (2011).
3	Tornero, C., Aguilera, M., Ferrio, J. P., Arcusa, H., Moreno-García, M., Garcia-Reig, S., & Rojo-Guerra, M. (2018). Vertical sheep mobility along the altitudinal gradient through stable isotope analyses in tooth molar bioapatite, meteoric water and pastures: A reference from the Ebro valley to the Central Pyrenees. Quaternary International, 484, 94-106
4	Balasse, M. et al. Neolithic sheep birth distribution: Results from Nova Nadezhda (sixth millennium BC, Bulgaria) and a reassessment of European data with a new modern reference set including upper and lower molars. J. Archaeol. Sci. 118, 105139 (2020).
5	Balasse, M., Tresset, A., Dobney, K. & Ambrose, S. H. The use of isotope ratios to test for seaweed eating in sheep. J. Zool. 266, 283–291 (2005).
6	Balasse, M., Chemineau, P., Parisot, S., Fiorillo, D. & Keller, M. Experimental data from Lacaune and Merino sheep provide new methodological and theoretical grounds to investigate autumn lambing in past husbandries. J. Archaeol. Method Theory 31, 75–92 (2024).
7	Frémondeau, D., Bea, D. C., Wim, V. N. & R. S. Sheep and goat birth seasonality at Early Byzantine Sagalassos. Poster presented at the ICAZ Isotope Working Group, Berlin, Germany (2023).

## Sheet: modelling results - yeghegis
Specimen	Horizon	Taxa	Tooth	Side	MWS	X(mm)	A(‰)	Xo (mm)	M(‰)	x0/X	corrected x0/X	Degrees	Season	Pearson's cor coef
Y101.01		Ovis	UM/3	L	g	18	2.1	10.2	-5.9	0.57	0.64	230.4	late summer	0.986
Y104.01		Ovis	UM/3	R	f	20.9	2.1	1	-6.6	0.05	0.12	43.2	late winter	0.926
Y32.01		Capra	LM/2	R	f	16.2	2.7	12.7	-6.4	0.78		280.8	summer	0.961
Y76.02		Capra	LM/2	L	f	16.6	2.7	13.5	-5.3	0.81		291.6	summer	0.995
Y77.01		Capra	UM/2	L	f	13.2	2.1	5.4	-6.7	0.41		147.6	mid/late winter	0.967
Y83.01		Capra	UM/2	R	f	17.1	2	1	-6.2	0.06		21.6	autumn	0.991
Y6.119		Ovis/Capra	UM/3	R	d	14.6	2.1	2.6	-7.9	0.18		64.8	unknown	0.976
Y12.145		Capra	LM/2	R	g	18.4	2.3	17.4	-3.9	0.95		342	mid/late summer	0.969
* not included in analysis

## Sheet: length of birthing season
Capra	Ovis
0.78	0.64
0.81	0.12
0.41
0.06
0.95
10.68	6.24
