# Supplementary material for: A biomolecular perspective on mobile pastoralism and its role in wider socioeconomic connections in the Chalcolithic South Caucasus
Source: iScience. 2025 May 2;28(6):112544. doi: 10.1016/j.isci.2025.112544 (PMC12148388; doi:10.1016/j.isci.2025.112544)
Supplement: Table S13. Measurement of standard uncertainty data run with stable isotope samples [file mmc10.xlsx]

## Sheet: Carbon
Standard uncertainty calculator for d13C				Calibration Standards																			Check Standards														Sample Replicates
Name:				603	CO8	NBS18	603	CO8	NBS18	603	CO8	NBS18	603	CO8	NBS18	603	CO8	NBS18	603	CO8	NBS18		Horse enamel standard	Horse enamel standard	Horse enamel standard	Horse enamel standard	Horse enamel standard										13.99	6.119.7	4.70.1	12.145.1	7.51	9.43.8	7.47	12.143	76.02.05	104.01.06	77.01.01	83.01.07
Analytical Session				1	1	1	2	2	2	3	3	3	4	4	4	5	5	5	6	6	6		1	2	3	4	5	6
Known delta:				2.46	-5.764	-5.014	2.46	-5.764	-5.014	2.46	-5.764	-5.014	2.46	-5.764	-5.014	2.46	-5.764	-5.014	2.46	-5.764	-5.014		-13.1	-13.1	-13.1	-13.1	-13.1	-13.1
Standard deviation:				0.01	0.032	0.035	0.01	0.032	0.035	0.01	0.032	0.035	0.01	0.032	0.035	0.01	0.032	0.035	0.01	0.03	0.04		0.2	0.2	0.2	0.2	0.2	0.2
Measured mean:				2.465	-5.71327	-5.07937	2.45629	-5.8093	-4.97666	2.45939	-5.69644	-5.00742	2.45186	-5.83135	-4.93852	2.45914	-5.77234	-5.0048	2.45953	-5.76865	-5.00887		-13.2681	-13.4308	-13.0132	-12.9583	-13.135	-12.9555									-11.5445	-11.286	-12.214	-10.758	-11.5885	-10.6285	-8.7805	-9.9305	-10.9365	-10.7955	-11.084	-10.6025
Measured StDev:				0.198269	0.0516193	0.0152241	0.113277	0.0558217	0.134739	0.150814	0.148158	0.16491	0.127195	0.20871	0.113339	0.106041	0.13297	0.0456856	0.131482	0.0716114	0.0797814		0.0126669	0.155939	0.201211	0.129675	0.388909	0.24035									0.0289914	0.111723	0.0381838	0.0692965	0.00919239	0.0176777	0.013435	0.0403051	0.0219203	0.0388909	0.00565685	0.00212132
Number measured:				3	3	3	3	3	3	3	3	3	3	3	3	3	3	3	3	3	3		2	2	3	2	2	2									2	2	2	2	2	2	2	2	2	2	2	2
ΔMeasured−Known				0.00499587	0.0507319	-0.0653735	-0.00371425	-0.0453045	0.0373425	-0.000609803	0.0675618	0.00658092	-0.00813597	-0.0673455	0.0754815	-0.000857626	-0.00834001	0.00919764	-0.00047346	-0.00465396	0.00512742		-0.168072	-0.330813	0.086761	0.141694	-0.035	0.144505
ssrm	0.144064			0.0786215	0.00532911	0.000463546	0.0256635	0.00623213	0.0363094	0.04549	0.0439015	0.0543905	0.032357	0.0871195	0.0256916	0.0224892	0.0353623	0.00417435	0.034575	0.0102564	0.0127301		0.000160451	0.024317	0.0809718	0.0168156	0.15125	0.0577679									0.0008405	0.012482	0.001458	0.004802	8.45e-05	0.0003125	0.0001805	0.0016245	0.0004805	0.0015125	3.2e-05	4.5e-06
dfsrm		43
srep	0.0445477
dfrep		12
u(Rw)	0.147467
RMSbias	0.176728
u(Cref)	0.2
u(bias)	0.266895
Standard Uncertainty (uc)	0.304925
1				2.65369	-5.73256	-5.08267	2.58445	-5.84966	-4.94728	2.63349	-5.69428	-4.84682	2.36573	-5.80297	-5.06907	2.34012	-5.92562	-5.05002	2.30866	-5.84578	-5.09979		-13.277	-13.3205	-12.9	-13.05	-13.41	-13.1254									-11.565	-11.365	-12.187	-10.807	-11.595	-10.641	-8.79	-9.959	-10.952	-10.823	-11.088	-10.604
2				2.25837	-5.75246	-5.09268	2.36959	-5.83266	-4.85903	2.369	-5.54937	-4.99912	2.39191	-6.05279	-4.88113	2.49375	-5.68799	-5.00572	2.52022	-5.75591	-4.97627		-13.2591	-13.5411	-13.2456	-12.8666	-12.86	-12.7855									-11.524	-11.207	-12.241	-10.709	-11.582	-10.616	-8.771	-9.902	-10.921	-10.768	-11.08	-10.601
3				2.48293	-5.65478	-5.06277	2.41482	-5.7456	-5.12366	2.37568	-5.84566	-5.17632	2.59796	-5.63828	-4.86535	2.54356	-5.70341	-4.95866	2.5497	-5.70427	-4.95055				-12.8942
4
5
6
7
8
9
10
11
12
13
14
15
16
17
18
19
20
21
22
23
24
25
26
27
28
29
30
31
32
33
34
35
36
37
38
39
40
41
42
43
44
45
46
47
48
49
50
51
52
53
54
55
56
57
58
59
60
61
62
63
64
65
66
67
68
69
70
71
72
73
74
75
76
77
78
79
80
81
82
83
84
85
86
87
88
89
90
91
92
93
94
95
96
97
98
99
100
101
102
103
104
105
106
107
108
109
110
111
112
113
114
115
116
117
118
119
120
121
122
123
124
125
126
127
128
129
130
131
132
133
134
135
136
137
138
139
140
141
142
143
144
145
146
147
148
149
150
151
152
153
154
155
156
157
158
159
160
161
162
163
164
165
166
167
168
169
170
171
172
173
174
175
176
177
178
179
180
181
182
183
184
185
186
187
188
189
190
191
192
193
194
195
196
197
198
199
200

## Sheet: Oxygen
Standard uncertainty calculator for d18O					Calibration Standards																			Check Standards														Sample Replicates
Name:					603	CO8	NBS18	603	CO8	NBS18	603	CO8	NBS18	603	CO8	NBS18	603	CO8	NBS18	603	CO8	NBS18		Horse Standard														13.99	6.119.7	4.70.1	12.145.1	7.51	9.43.8	7.47	12.143	76.02.05	104.01.06	77.01.01	83.01.07
Analytical Session					1	1	1	2	2	2	3	3	3	4	4	4	5	5	5	6	6	6		1	2	3	4	5	6
Known delta:					-2.37	-22.7	-23.2	-2.37	-22.7	-23.2	-2.37	-22.7	-23.2	-2.37	-22.7	-23.2	-2.37	-22.7	-23.2	-2.37	-22.7	-23.2		-7.4	-7.4	-7.4	-7.4	-7.4	-7.4
Standard deviation:					0.04	0.2	0.1	0.04	0.2	0.1	0.04	0.2	0.1	0.04	0.2	0.1	0.04	0.2	0.1	0.04	0.2	0.1		0.2	0.2	0.2	0.2	0.2	0.2
Measured mean:					-2.3691	-22.7785	-23.1553	-2.36925	-22.7581	-22.9867	-2.37175	-22.8257	-22.8906	-2.36858	-22.8573	-23.0441	-2.36957	-22.931	-22.9694	-2.36864	-22.8661	-23.0352		-7.40233	-7.42031	-7.65966	-7.805	-7.41	-7.51997									-3.611	-6.6165	-4.089	-3.1915	-6.056	-4.1165	-6.6685	-7.681	-6.678	-8.6205	-9.068	-7.6735
Measured StDev:					0.204648	0.202118	0.153139	0.240815	0.305908	0.155812	0.163661	0.320964	0.0649304	0.174562	0.185008	0.148839	0.1853	0.297509	0.192989	0.154882	0.166602	0.127192		0.0919983	0.0830038	0.114207	0.0919239	0.183848	0.116999									0.0975807	0.0615183	0.00141421	0.0742462	0.0127279	0.0813173	0.0643467	0.039598	0.0565685	0.0487904	0.0226274	0.0445477
Number measured:					3	3	3	3	3	3	3	3	3	3	3	3	3	3	3	3	3	3		2	2	3	2	2	2									2	2	2	2	2	2	2	2	2	2	2	2
ΔMeasured−Known					0.00089954	-0.0785028	0.0447497	0.000754502	-0.0580774	0.213284	-0.00175324	-0.125698	0.309353	0.00142141	-0.15729	0.155868	0.000429958	-0.231048	0.230618	0.00135944	-0.166115	0.164756		-0.00233449	-0.0203128	-0.259657	-0.405	-0.01	-0.11997
ssrm	0.190423				0.0837617	0.081703	0.0469032	0.115984	0.18716	0.0485546	0.0535696	0.206036	0.00843191	0.0609438	0.0684561	0.044306	0.0686721	0.177023	0.0744898	0.0479766	0.0555124	0.0323558		0.00846369	0.00688964	0.0260864	0.00845	0.0338	0.0136887									0.009522	0.0037845	2e-06	0.0055125	0.000162	0.0066125	0.0041405	0.001568	0.0032	0.0023805	0.000512	0.0019845
dfsrm		43
srep	0.0572866
dfrep		12
u(Rw)	0.194684
RMSbias	0.202632
u(Cref)	0.2
u(bias)	0.28471
Standard Uncertainty (uc)	0.344908
1					-2.15738	-22.8442	-23.0006	-2.22322	-22.7705	-22.8566	-2.20931	-22.9463	-22.8166	-2.17588	-22.6535	-23.0412	-2.26989	-23.0436	-22.7578	-2.19339	-22.8708	-23.1816		-7.46739	-7.47901	-7.52778	-7.74	-7.54	-7.43724									-3.68	-6.573	-4.09	-3.244	-6.065	-4.174	-6.714	-7.709	-6.718	-8.586	-9.052	-7.642
2					-2.38407	-22.5517	-23.1584	-2.23732	-22.4462	-22.9442	-2.36934	-22.4619	-22.9377	-2.41372	-22.9037	-22.8968	-2.25544	-22.5937	-23.1358	-2.4254	-22.6972	-22.9516		-7.33728	-7.36162	-7.72559	-7.87	-7.28	-7.6027									-3.542	-6.66	-4.088	-3.139	-6.047	-4.059	-6.623	-7.653	-6.638	-8.655	-9.084	-7.705
3					-2.56585	-22.9396	-23.3068	-2.6472	-23.0576	-23.1594	-2.53661	-23.0689	-22.9177	-2.51613	-23.0146	-23.1944	-2.58337	-23.1559	-23.0146	-2.48714	-23.0303	-22.9725				-7.72559
4
5
6
7
8
9
10
11
12
13
14
15
16
17
18
19
20
21
22
23
24
25
26
27
28
29
30
31
32
33
34
35
36
37
38
39
40
41
42
43
44
45
46
47
48
49
50
51
52
53
54
55
56
57
58
59
60
61
62
63
64
65
66
67
68
69
70
71
72
73
74
75
76
77
78
79
80
81
82
83
84
85
86
87
88
89
90
91
92
93
94
95
96
97
98
99
100
101
102
103
104
105
106
107
108
109
110
111
112
113
114
115
116
117
118
119
120
121
122
123
124
125
126
127
128
129
130
131
132
133
134
135
136
137
138
139
140
141
142
143
144
145
146
147
148
149
150
151
152
153
154
155
156
157
158
159
160
161
162
163
164
165
166
167
168
169
170
171
172
173
174
175
176
177
178
179
180
181
182
183
184
185
186
187
188
189
190
191
192
193
194
195
196
197
198
199
200
